# Supplementary material for: Using virtual reality and thermal imagery to improve statistical modelling of vulnerable and protected species
Source: PLoS One. 2019 Dec 11;14(12):e0217809. doi: 10.1371/journal.pone.0217809 (PMC6905580; doi:10.1371/journal.pone.0217809)
Supplement: S2 File — Script and data files needed to run the observation-only, expert-elicitation and combined models in R statistical software. (ZIP) [file pone.0217809.s005.zip]

Archive with 2 entries (2 files):
- AllKoalaData.csv
- Koala_Script_PLoSONE.R
