# Supplementary material for: Using virtual reality and thermal imagery to improve statistical modelling of vulnerable and protected species
Source: PLoS One. 2019 Dec 11;14(12):e0217809. doi: 10.1371/journal.pone.0217809 (PMC6905580; doi:10.1371/journal.pone.0217809)
Supplement: S2 File — Script and data files needed to run the observation-only, expert-elicitation and combined models in R statistical software. (ZIP) [file pone.0217809.s005.zip › AllKoalaData.csv]

Location code	Latitude	Longitude	Date	Type	Source	TestSet	k_obs	Weight	FPC	REV	Path	Water	expert	Gmodel	GTmodel	GEmodel	GTEmodel	Emodel
W56	-27.702	153.188	19/12/2017	Observation	This_study	N	0.5	2	68	1	2.908449234	12.3997644	1	N	N	N	N	Y
W18	-27.7006	153.1892	29/07/2014	Observation	LCC	N	0.05	3	58	0	192.6513478	33.87772161	1	N	N	N	N	Y
W31	-27.7024	153.1932	5/10/2016	Observation	LCC	N	0.5	2	26	0	65.65391631	3.03268796	1	N	N	N	N	Y
W33	-27.7018	153.1906	5/10/2016	Observation	LCC	N	0.5	2	65	1	33.3400016	19.40182737	1	N	N	N	N	Y
W36	-27.7028	153.1929	20/10/2016	Observation	LCC	N	0.5	2	52	1	22.43820844	27.66754024	1	N	N	N	N	Y
SP04	-27.6998	153.1896	18/12/2017	Observation	This_study	N	0.3	2	66	0	208.1932178	12.46742073	1	N	N	N	N	Y
SP09	-27.7009	153.1875	18/12/2017	Observation	This_study	N	0	3	0	0	51.92837257	55.18188169	1	N	N	N	N	Y
SP13	-27.7024	153.1917	18/12/2017	Observation	This_study	N	0.4	2	58	1	58.77157294	33.61267596	1	N	N	N	N	Y
SP26	-27.7011	153.1919	18/12/2017	Observation	This_study	N	0.4	2	60	0	8.994243941	9.825207268	1	N	N	N	N	Y
SP51	-27.7031	153.1916	19/12/2017	Observation	This_study	N	0.5	2	56	1	11.07381418	45.85638774	1	N	N	N	N	Y
W26	-27.7017	153.1883	5/10/2016	Observation	LCC	N	1	3	24	0	46.54606484	30.8776433	2	N	N	N	N	Y
W28	-27.7027	153.1915	5/10/2016	Observation	LCC	N	1	2	49	1	50.38189521	70.4015328	2	N	N	N	N	Y
W29	-27.7023	153.1919	5/10/2016	Observation	LCC	N	1	3	58	1	37.00176354	25.44272218	2	N	N	N	N	Y
W39	-27.6994	153.1902	20/10/2016	Observation	LCC	N	0.8	3	57	0	140.0480751	12.88701722	2	N	N	N	N	Y
SP21	-27.7008	153.1898	18/12/2017	Observation	This_study	N	0.7	2	66	0	152.2955774	19.2879329	2	N	N	N	N	Y
SP43	-27.7022	153.1877	18/12/2017	Observation	This_study	N	0.6	2	0	1	34.10300238	7.425961192	2	N	N	N	N	Y
SP45	-27.7021	153.1913	18/12/2017	Observation	This_study	N	0.6	3	58	1	26.14717689	3.461597488	2	N	N	N	N	Y
SP47	-27.7008	153.1905	18/12/2017	Observation	This_study	N	1	3	55	0	84.17867213	21.77175405	2	N	N	N	N	Y
SP53	-27.7034	153.1922	19/12/2017	Observation	This_study	N	0.8	3	59	1	16.6460291	11.71101904	2	N	N	N	N	Y
SP56	-27.7014	153.1904	18/12/2017	Observation	This_study	N	1	3	0	0	78.75022133	14.76307524	2	N	N	N	N	Y
W56	-27.702	153.188	19/12/2017	Observation	This_study	N	0.9	3	68	1	2.908449234	12.3997644	3	N	N	N	N	Y
W18	-27.7006	153.1892	29/07/2014	Observation	LCC	N	0.3	2	58	0	192.6513478	33.87772161	3	N	N	N	N	Y
W31	-27.7024	153.1932	5/10/2016	Observation	LCC	N	0.9	3	26	0	65.65391631	3.03268796	3	N	N	N	N	Y
W33	-27.7018	153.1906	5/10/2016	Observation	LCC	N	0.9	2	65	1	33.3400016	19.40182737	3	N	N	N	N	Y
W36	-27.7028	153.1929	20/10/2016	Observation	LCC	N	0.7	2	52	1	22.43820844	27.66754024	3	N	N	N	N	Y
SP04	-27.6998	153.1896	18/12/2017	Observation	This_study	N	0.4	2	66	0	208.1932178	12.46742073	3	N	N	N	N	Y
SP09	-27.7009	153.1875	18/12/2017	Observation	This_study	N	0.2	3	0	0	51.92837257	55.18188169	3	N	N	N	N	Y
SP13	-27.7024	153.1917	18/12/2017	Observation	This_study	N	0.8	3	58	1	58.77157294	33.61267596	3	N	N	N	N	Y
SP26	-27.7011	153.1919	18/12/2017	Observation	This_study	N	0.7	2	60	0	8.994243941	9.825207268	3	N	N	N	N	Y
SP51	-27.7031	153.1916	19/12/2017	Observation	This_study	N	0.8	2	56	1	11.07381418	45.85638774	3	N	N	N	N	Y
W26	-27.7017	153.1883	5/10/2016	Observation	LCC	N	0.5	2	24	0	46.54606484	30.8776433	4	N	N	N	N	Y
W28	-27.7027	153.1915	5/10/2016	Observation	LCC	N	0.5	2	49	1	50.38189521	70.4015328	4	N	N	N	N	Y
W29	-27.7023	153.1919	5/10/2016	Observation	LCC	N	0.4	3	58	1	37.00176354	25.44272218	4	N	N	N	N	Y
W39	-27.6994	153.1902	20/10/2016	Observation	LCC	N	0.8	3	57	0	140.0480751	12.88701722	4	N	N	N	N	Y
SP15	-27.7001	153.1886	18/12/2017	Observation	This_study	N	0.5	2	41	0	183.7410317	18.8906755	4	N	N	N	N	Y
SP21	-27.7008	153.1898	18/12/2017	Observation	This_study	N	0.4	2	66	0	152.2955774	19.2879329	4	N	N	N	N	Y
SP43	-27.7022	153.1877	18/12/2017	Observation	This_study	N	0.3	2	0	1	34.10300238	7.425961192	4	N	N	N	N	Y
SP45	-27.7021	153.1913	18/12/2017	Observation	This_study	N	0.45	2	58	1	26.14717689	3.461597488	4	N	N	N	N	Y
SP47	-27.7008	153.1905	18/12/2017	Observation	This_study	N	0.3	2	55	0	84.17867213	21.77175405	4	N	N	N	N	Y
SP56	-27.7014	153.1904	18/12/2017	Observation	This_study	N	0.9	3	0	0	78.75022133	14.76307524	4	N	N	N	N	Y
W15	-27.7007	153.1884	17/11/2013	Observation	LCC	N	0.25	2	40	0	123.7580576	73.93386342	5	N	N	N	N	Y
W16	-27.7021	153.1881	12/01/2014	Observation	LCC	N	0.5	2	68	1	4.202327827	17.72053648	5	N	N	N	N	Y
W30	-27.7011	153.1915	5/10/2016	Observation	LCC	N	0.25	2	50	1	20.65916972	8.683684705	5	N	N	N	N	Y
W32	-27.7021	153.1914	5/10/2016	Observation	LCC	N	0.75	2	58	1	29.65541751	5.246161764	5	N	N	N	N	Y
SP10	-27.7012	153.189	18/12/2017	Observation	This_study	N	0	3	28	0	135.1154615	92.79790491	5	N	N	N	N	Y
SP25	-27.7008	153.1907	18/12/2017	Observation	This_study	N	0.25	2	55	0	65.07601002	41.28536064	5	N	N	N	N	Y
SP30	-27.7005	153.1913	18/12/2017	Observation	This_study	N	0.25	2	59	0	47.78154755	22.68926137	5	N	N	N	N	Y
SP38	-27.7001	153.1902	18/12/2017	Observation	This_study	N	0.75	2	49	0	147.3172207	5.465732601	5	N	N	N	N	Y
SP39	-27.7005	153.1915	18/12/2017	Observation	This_study	N	0.25	2	46	0	39.77907403	2.975851843	5	N	N	N	N	Y
SP48	-27.7002	153.188	18/12/2017	Observation	This_study	N	0	3	71	0	139.7234532	43.22736758	5	N	N	N	N	Y
W15	-27.7007	153.1884	17/11/2013	Observation	LCC	N	0.2	2	40	0	123.7580576	73.93386342	6	N	N	N	N	Y
W16	-27.7021	153.1881	12/01/2014	Observation	LCC	N	0.4	2	68	1	4.202327827	17.72053648	6	N	N	N	N	Y
W30	-27.7011	153.1915	5/10/2016	Observation	LCC	N	0.1	2	50	1	20.65916972	8.683684705	6	N	N	N	N	Y
W32	-27.7021	153.1914	5/10/2016	Observation	LCC	N	0.8	2	58	1	29.65541751	5.246161764	6	N	N	N	N	Y
SP10	-27.7012	153.189	18/12/2017	Observation	This_study	N	0	3	28	0	135.1154615	92.79790491	6	N	N	N	N	Y
SP25	-27.7008	153.1907	18/12/2017	Observation	This_study	N	0.15	1	55	0	65.07601002	41.28536064	6	N	N	N	N	Y
SP30	-27.7005	153.1913	18/12/2017	Observation	This_study	N	0.05	2	59	0	47.78154755	22.68926137	6	N	N	N	N	Y
SP38	-27.7001	153.1902	18/12/2017	Observation	This_study	N	0.75	2	49	0	147.3172207	5.465732601	6	N	N	N	N	Y
SP39	-27.7005	153.1915	18/12/2017	Observation	This_study	N	0.05	3	46	0	39.77907403	2.975851843	6	N	N	N	N	Y
SP48	-27.7002	153.188	18/12/2017	Observation	This_study	N	0.05	3	71	0	139.7234532	43.22736758	6	N	N	N	N	Y
W14	-27.7014	153.1871	19/11/2012	Ground	LCC	N	1	1	36	1	10.55	12.16	1	Y	Y	Y	Y	N
W15	-27.7007	153.1884	17/11/2013	Ground	LCC	N	1	1	40	0	123.76	73.93	1	Y	Y	Y	Y	N
W16	-27.7021	153.1881	12/01/2014	Ground	LCC	N	1	1	68	1	4.2	17.72	1	Y	Y	Y	Y	N
W17	-27.7006	153.1892	8/04/2014	Ground	LCC	N	1	1	58	0	192.65	33.88	1	Y	Y	Y	Y	N
W19	-27.7013	153.19	13/08/2014	Ground	LCC	N	1	1	39	0	114.38	34.45	1	Y	Y	Y	Y	N
W20	-27.7025	153.1888	23/10/2014	Ground	LCC	N	1	1	66	1	0.64	19.27	1	Y	Y	Y	Y	N
W21	-27.7008	153.1924	7/08/2016	Ground	LCC	N	1	1	51	1	25.72	8.88	1	Y	Y	Y	Y	N
W22	-27.7011	153.1923	12/08/2016	Ground	LCC	N	1	1	59	0	8.35	18.18	1	Y	Y	Y	Y	N
W23	-27.7012	153.1917	12/08/2016	Ground	LCC	N	1	1	48	1	2.54	11.16	1	Y	Y	Y	Y	N
W24	-27.7019	153.1878	24/09/2016	Ground	LCC	N	1	1	69	1	6.31	14.28	1	Y	Y	Y	Y	N
W25	-27.7007	153.1911	30/09/2016	Ground	LCC	N	1	1	53	0	37.41	42.15	1	Y	Y	Y	Y	N
W26	-27.7017	153.1883	5/10/2016	Ground	LCC	N	1	1	24	0	46.55	30.88	1	Y	Y	Y	Y	N
W27	-27.7023	153.1892	5/10/2016	Ground	LCC	N	1	1	66	1	32.21	16.54	1	Y	Y	Y	Y	N
W34	-27.701	153.192	16/10/2016	Ground	LCC	N	1	1	60	0	16.93	9.24	1	Y	Y	Y	Y	N
W40	-27.7013	153.1919	17/01/2017	Ground	LCC	N	1	1	44	1	10.06	10.48	1	Y	Y	Y	Y	N
W41	-27.7019	153.1879	19/12/2017	Ground	LCC	N	1	1	68	1	1.61	8.54	1	Y	Y	Y	Y	N
W56	-27.702	153.188	19/12/2017	Ground	This_study	N	1	1	68	1	2.91	12.4	1	Y	Y	Y	Y	N
SP02	-27.7021	153.1887	18/12/2017	GroundThermal	This_study	N	0	0.9	38	1	39.04	10.1	1	Y	Y	Y	Y	N
SP06	-27.702	153.1892	18/12/2017	GroundThermal	This_study	N	0	0.9	59	0	64.14	16.44	1	Y	Y	Y	Y	N
SP10	-27.7012	153.189	18/12/2017	GroundThermal	This_study	N	0	0.9	28	0	135.12	92.8	1	N	Y	N	Y	N
SP12	-27.7022	153.1904	18/12/2017	GroundThermal	This_study	N	0	0.9	61	0	12.83	6.7	1	Y	Y	Y	Y	N
SP19	-27.7027	153.1897	18/12/2017	GroundThermal	This_study	N	0	0.9	67	1	0.13	28.99	1	Y	Y	Y	Y	N
SP21	-27.7008	153.1898	18/12/2017	GroundThermal	This_study	N	0	0.9	66	0	152.3	19.29	1	N	Y	N	Y	N
SP25	-27.7008	153.1907	18/12/2017	GroundThermal	This_study	N	0	0.9	55	0	65.08	41.29	1	Y	Y	Y	Y	N
SP26	-27.7011	153.1919	18/12/2017	GroundThermal	This_study	N	0	0.9	60	0	8.99	9.83	1	N	Y	N	Y	N
SP31	-27.7005	153.1913	18/12/2017	GroundThermal	This_study	N	0	0.9	59	0	47.78	22.69	1	Y	Y	Y	Y	N
SP32	-27.7028	153.1894	18/12/2017	GroundThermal	This_study	N	0	0.9	70	1	17.41	5.27	1	Y	Y	Y	Y	N
SP33	-27.7017	153.1882	18/12/2017	GroundThermal	This_study	N	0	0.9	0	0	38.63	26.33	1	Y	Y	Y	Y	N
SP34	-27.7013	153.191	18/12/2017	GroundThermal	This_study	N	0	0.9	57	1	49.42	1.54	1	N	Y	N	Y	N
SP37	-27.7024	153.191	18/12/2017	GroundThermal	This_study	N	0	0.9	57	1	39.91	30.42	1	Y	Y	Y	Y	N
SP38	-27.6999	153.1889	18/12/2017	GroundThermal	This_study	N	0	0.9	59	0	219.98	17.47	1	Y	Y	Y	Y	N
SP39	-27.7001	153.1902	18/12/2017	GroundThermal	This_study	N	0	0.9	49	0	147.32	5.47	1	Y	Y	Y	Y	N
SP42	-27.6998	153.1903	18/12/2017	GroundThermal	This_study	N	0	0.9	56	0	164.58	9.6	1	N	Y	N	Y	N
SP44	-27.7021	153.1913	18/12/2017	GroundThermal	This_study	N	0	0.9	58	1	26.15	3.46	1	Y	Y	Y	Y	N
SP48	-27.7002	153.188	18/12/2017	GroundThermal	This_study	N	0	0.9	71	0	139.72	43.23	1	Y	Y	Y	Y	N
SP50	-27.7029	153.1923	19/12/2017	GroundThermal	This_study	N	0	0.9	52	1	29.2	64.77	1	N	Y	N	Y	N
SP51	-27.7031	153.1916	19/12/2017	GroundThermal	This_study	N	0	0.9	56	1	11.07	45.86	1	Y	Y	Y	Y	N
SP52	-27.7032	153.1911	19/12/2017	GroundThermal	This_study	N	0	0.9	60	1	11.56	19.01	1	Y	Y	Y	Y	N
SP54	-27.7013	153.1882	18/12/2017	GroundThermal	This_study	N	0	0.9	9	0	69.86	62.98	1	Y	Y	Y	Y	N
SP55	-27.7022	153.1926	18/12/2017	GroundThermal	This_study	N	0	0.9	61	1	27.14	11.88	1	N	Y	N	Y	N
SP56	-27.7014	153.1904	18/12/2017	GroundThermal	This_study	N	0	0.9	0	0	78.75	14.76	1	N	Y	N	Y	N
SP57	-27.7032	153.1931	19/12/2017	GroundThermal	This_study	N	0	0.9	57	0	55.51	7.23	1	Y	Y	Y	Y	N
SP01	-27.7018	153.1899	18/12/2017	GroundThermal	This_study	Y	0	0.9	49	0	76.52	28.22	1	N	Y	N	Y	N
SP04	-27.6998	153.1896	18/12/2017	GroundThermal	This_study	Y	0	0.9	66	0	208.19	12.47	1	N	Y	N	Y	N
SP07	-27.7016	153.192	18/12/2017	GroundThermal	This_study	Y	0	0.9	48	0	30.58	9.04	1	N	Y	N	Y	N
SP09	-27.7009	153.1875	18/12/2017	GroundThermal	This_study	Y	0	0.9	0	0	51.93	55.18	1	N	Y	N	Y	N
SP13	-27.7024	153.1917	18/12/2017	GroundThermal	This_study	Y	0	0.9	58	1	58.77	33.61	1	N	Y	N	Y	N
SP15	-27.7001	153.1886	18/12/2017	GroundThermal	This_study	Y	0	0.9	41	0	183.74	18.89	1	N	Y	N	Y	N
SP17	-27.7006	153.1889	18/12/2017	GroundThermal	This_study	Y	0	0.9	0	0	171.33	39.22	1	N	Y	N	Y	N
SP20	-27.6996	153.1873	18/12/2017	GroundThermal	This_study	Y	0	0.9	40	0	132.81	56.33	1	N	Y	N	Y	N
SP28	-27.7017	153.1877	18/12/2017	GroundThermal	This_study	Y	0	0.9	0	1	5.48	1.97	1	N	Y	N	Y	N
SP30	-27.7018	153.1893	18/12/2017	GroundThermal	This_study	Y	0	0.9	73	0	88.31	39.97	1	N	Y	N	Y	N
SP35	-27.7018	153.1876	18/12/2017	GroundThermal	This_study	Y	0	0.9	0	1	9.26	16.78	1	N	Y	N	Y	N
SP40	-27.7005	153.1915	18/12/2017	GroundThermal	This_study	Y	0	0.9	46	0	39.78	2.98	1	N	Y	N	Y	N
SP43	-27.7022	153.1877	18/12/2017	GroundThermal	This_study	Y	0	0.9	0	1	34.1	7.43	1	N	Y	N	Y	N
SP45	-27.6995	153.189	18/12/2017	GroundThermal	This_study	Y	0	0.9	68	0	220.84	2.13	1	N	Y	N	Y	N
SP47	-27.7008	153.1905	18/12/2017	GroundThermal	This_study	Y	0	0.9	55	0	84.18	21.77	1	N	Y	N	Y	N
SP53	-27.7034	153.1922	19/12/2017	GroundThermal	This_study	Y	0	0.9	59	1	16.65	11.71	1	N	Y	N	Y	N
W12	-27.6994	153.1902	20/10/2016	Thermal	RPAS	N	1	0.5	57	0	140.05	12.89	1	N	Y	N	Y	N
W44	-27.7021	153.1929	19/12/2017	Thermal	RPAS	N	1	0.5	51	1	56.5	19.74	1	N	Y	N	Y	N
W46	-27.7024	153.1893	20/12/2017	Thermal	RPAS	N	1	0.5	66	1	23.74	23.47	1	N	Y	N	Y	N
W47	-27.7016	153.1888	20/12/2017	Thermal	RPAS	N	1	0.5	25	0	92.77	46.35	1	N	Y	N	Y	N
W49	-27.7022	153.1923	20/12/2017	Thermal	RPAS	N	1	0.5	57	1	2.08	6.67	1	N	Y	N	Y	N
W54	-27.703	153.1919	20/12/2017	Thermal	RPAS	N	1	0.5	52	1	34.13	62.21	1	N	Y	N	Y	N
W7	-27.7029	153.1909	20/10/2016	Thermal	RPAS	N	1	0.5	61	1	13.67	44.37	1	N	Y	N	Y	N
W9	-27.7026	153.1934	20/10/2016	Thermal	RPAS	N	1	0.5	27	0	75.33	9.24	1	N	Y	N	Y	N
W1	-27.7011	153.1915	4/10/2016	Thermal	RPAS	Y	1	1	50	1	20.66	8.68	1	N	Y	N	Y	N
W10	-27.7027	153.1922	20/10/2016	Thermal	RPAS	Y	1	1	55	1	37.53	62.44	1	N	Y	N	Y	N
W2	-27.7024	153.1932	4/10/2016	Thermal	RPAS	Y	1	1	26	0	65.65	3.03	1	N	Y	N	Y	N
W3	-27.7023	153.1919	4/10/2016	Thermal	RPAS	Y	1	1	58	1	37	25.44	1	N	Y	N	Y	N
W4	-27.7021	153.1914	4/10/2016	Thermal	RPAS	Y	1	1	58	1	29.66	5.25	1	N	Y	N	Y	N
W43	-27.7013	153.1907	19/12/2017	Thermal	RPAS	Y	1	0.9	50	0	72.52	25.71	1	N	Y	N	Y	N
W45	-27.7021	153.1882	19/12/2017	Thermal	RPAS	Y	1	0.9	68	1	12.12	13.17	1	N	Y	N	Y	N
W48	-27.703	153.1913	20/12/2017	Thermal	RPAS	Y	1	0.9	59	1	14.21	46.84	1	N	Y	N	Y	N
W5	-27.7018	153.1906	4/10/2016	Thermal	RPAS	Y	1	1	65	1	33.34	19.4	1	N	Y	N	Y	N
W50	-27.7022	153.1905	20/12/2017	Thermal	RPAS	Y	1	0.9	45	1	8.82	0.84	1	N	Y	N	Y	N
W51	-27.7027	153.1907	20/12/2017	Thermal	RPAS	Y	1	0.9	70	1	21.11	34.54	1	N	Y	N	Y	N
W52	-27.7032	153.1923	20/12/2017	Thermal	RPAS	Y	1	0.9	59	1	4.55	31.54	1	N	Y	N	Y	N
W53	-27.7015	153.19	20/12/2017	Thermal	RPAS	Y	1	0.9	39	0	99.8	17.87	1	N	Y	N	Y	N
W55	-27.7025	153.193	20/12/2017	Thermal	RPAS	Y	1	0.9	52	1	43.87	17.81	1	N	Y	N	Y	N
W6	-27.7027	153.1915	4/10/2016	Thermal	RPAS	Y	1	1	49	1	50.38	70.4	1	N	Y	N	Y	N
W8	-27.7028	153.1929	20/10/2016	Thermal	RPAS	Y	1	1	52	1	22.44	27.67	1	N	Y	N	Y	N
1	-27.6971	153.1848	19/12/2017	PredictionSamples	This_study	PredictionSamples			0	0	3.038806	25.53306	1	N	N	N	N	N
2	-27.6971	153.1851	19/12/2017	PredictionSamples	This_study	PredictionSamples			0	0	6.2211	25.53275	1	N	N	N	N	N
3	-27.6971	153.1854	19/12/2017	PredictionSamples	This_study	PredictionSamples			26	0	16.66432	25.53244	1	N	N	N	N	N
4	-27.6971	153.1858	19/12/2017	PredictionSamples	This_study	PredictionSamples			31	0	41.8732	25.53212	1	N	N	N	N	N
5	-27.6971	153.1861	19/12/2017	PredictionSamples	This_study	PredictionSamples			0	0	51.58653	25.53196	1	N	N	N	N	N
6	-27.6971	153.1864	19/12/2017	PredictionSamples	This_study	PredictionSamples			15	0	72.9396	25.53189	1	N	N	N	N	N
7	-27.6971	153.1867	19/12/2017	PredictionSamples	This_study	PredictionSamples			34	0	76.97624	25.53188	1	N	N	N	N	N
8	-27.6971	153.1871	19/12/2017	PredictionSamples	This_study	PredictionSamples			36	0	90.83692	25.53198	1	N	N	N	N	N
9	-27.6971	153.1874	19/12/2017	PredictionSamples	This_study	PredictionSamples			41	0	109.722	25.53214	1	N	N	N	N	N
10	-27.6971	153.1877	19/12/2017	PredictionSamples	This_study	PredictionSamples			0	0	132.5809	25.53237	1	N	N	N	N	N
11	-27.6971	153.188	19/12/2017	PredictionSamples	This_study	PredictionSamples			0	0	157.6949	25.53267	1	N	N	N	N	N
12	-27.6971	153.1884	19/12/2017	PredictionSamples	This_study	PredictionSamples			0	0	170.2513	19.49646	1	N	N	N	N	N
13	-27.6971	153.1887	19/12/2017	PredictionSamples	This_study	PredictionSamples			0	0	141.501	10.07258	1	N	N	N	N	N
14	-27.6971	153.189	19/12/2017	PredictionSamples	This_study	PredictionSamples			53	0	112.9372	25.53345	1	N	N	N	N	N
15	-27.6971	153.1894	19/12/2017	PredictionSamples	This_study	PredictionSamples			44	0	75.65029	5.197842	1	N	N	N	N	N
16	-27.6971	153.1897	19/12/2017	PredictionSamples	This_study	PredictionSamples			50	0	49.16585	6.43694	1	N	N	N	N	N
17	-27.6971	153.19	19/12/2017	PredictionSamples	This_study	PredictionSamples			41	0	23.00777	19.92512	1	N	N	N	N	N
18	-27.6971	153.1903	19/12/2017	PredictionSamples	This_study	PredictionSamples			0	0	0.774095	25.5333	1	N	N	N	N	N
19	-27.6971	153.1907	19/12/2017	PredictionSamples	This_study	PredictionSamples			0	0	27.19151	25.53273	1	N	N	N	N	N
20	-27.6971	153.191	19/12/2017	PredictionSamples	This_study	PredictionSamples			0	0	47.94476	25.53242	1	N	N	N	N	N
21	-27.6971	153.1913	19/12/2017	PredictionSamples	This_study	PredictionSamples			0	0	74.70064	25.53217	1	N	N	N	N	N
22	-27.6971	153.1916	19/12/2017	PredictionSamples	This_study	PredictionSamples			0	0	103.0189	25.532	1	N	N	N	N	N
23	-27.6971	153.192	19/12/2017	PredictionSamples	This_study	PredictionSamples			0	0	141.5884	25.53187	1	N	N	N	N	N
24	-27.6971	153.1923	19/12/2017	PredictionSamples	This_study	PredictionSamples			0	0	141.161	25.53186	1	N	N	N	N	N
25	-27.6971	153.1926	19/12/2017	PredictionSamples	This_study	PredictionSamples			0	0	120.0501	25.53192	1	N	N	N	N	N
26	-27.6971	153.1929	19/12/2017	PredictionSamples	This_study	PredictionSamples			0	0	99.48169	25.53206	1	N	N	N	N	N
27	-27.6971	153.1933	19/12/2017	PredictionSamples	This_study	PredictionSamples			0	0	61.19757	25.53235	1	N	N	N	N	N
28	-27.6971	153.1936	19/12/2017	PredictionSamples	This_study	PredictionSamples			0	0	31.94842	25.53265	1	N	N	N	N	N
29	-27.6971	153.1939	19/12/2017	PredictionSamples	This_study	PredictionSamples			0	0	2.423208	25.53302	1	N	N	N	N	N
30	-27.6971	153.1943	19/12/2017	PredictionSamples	This_study	PredictionSamples			34	0	13.0026	1.355981	1	N	N	N	N	N
31	-27.6974	153.1848	19/12/2017	PredictionSamples	This_study	PredictionSamples			0	0	36.23695	31.82968	1	N	N	N	N	N
32	-27.6974	153.1851	19/12/2017	PredictionSamples	This_study	PredictionSamples			0	0	30.1609	58.92859	1	N	N	N	N	N
33	-27.6974	153.1854	19/12/2017	PredictionSamples	This_study	PredictionSamples			41	0	30.65583	58.92829	1	N	N	N	N	N
34	-27.6974	153.1858	19/12/2017	PredictionSamples	This_study	PredictionSamples			29	0	8.642433	58.92797	1	N	N	N	N	N
35	-27.6974	153.1861	19/12/2017	PredictionSamples	This_study	PredictionSamples			31	0	31.34478	58.92781	1	N	N	N	N	N
36	-27.6974	153.1864	19/12/2017	PredictionSamples	This_study	PredictionSamples			38	0	47.45803	58.92773	1	N	N	N	N	N
37	-27.6974	153.1867	19/12/2017	PredictionSamples	This_study	PredictionSamples			32	0	44.20067	58.92773	1	N	N	N	N	N
38	-27.6974	153.1871	19/12/2017	PredictionSamples	This_study	PredictionSamples			26	0	65.41941	58.92783	1	N	N	N	N	N
39	-27.6974	153.1874	19/12/2017	PredictionSamples	This_study	PredictionSamples			36	0	89.81795	58.92799	1	N	N	N	N	N
40	-27.6974	153.1877	19/12/2017	PredictionSamples	This_study	PredictionSamples			45	0	116.6449	58.92822	1	N	N	N	N	N
41	-27.6974	153.188	19/12/2017	PredictionSamples	This_study	PredictionSamples			0	0	144.5545	48.79145	1	N	N	N	N	N
42	-27.6974	153.1884	19/12/2017	PredictionSamples	This_study	PredictionSamples			0	0	163.9577	9.483006	1	N	N	N	N	N
43	-27.6974	153.189	19/12/2017	PredictionSamples	This_study	PredictionSamples			0	0	105.3952	13.618	1	N	N	N	N	N
44	-27.6974	153.1894	19/12/2017	PredictionSamples	This_study	PredictionSamples			49	0	66.85502	22.66139	1	N	N	N	N	N
45	-27.6974	153.1897	19/12/2017	PredictionSamples	This_study	PredictionSamples			40	0	37.9109	37.3152	1	N	N	N	N	N
46	-27.6974	153.19	19/12/2017	PredictionSamples	This_study	PredictionSamples			40	0	9.087736	48.93611	1	N	N	N	N	N
47	-27.6974	153.1903	19/12/2017	PredictionSamples	This_study	PredictionSamples			0	0	18.65886	58.92914	1	N	N	N	N	N
48	-27.6974	153.1907	19/12/2017	PredictionSamples	This_study	PredictionSamples			0	0	52.3211	58.92857	1	N	N	N	N	N
49	-27.6974	153.191	19/12/2017	PredictionSamples	This_study	PredictionSamples			0	0	71.37146	58.92827	1	N	N	N	N	N
50	-27.6974	153.1913	19/12/2017	PredictionSamples	This_study	PredictionSamples			0	0	91.517	58.92801	1	N	N	N	N	N
51	-27.6974	153.1916	19/12/2017	PredictionSamples	This_study	PredictionSamples			0	0	115.7931	58.92785	1	N	N	N	N	N
52	-27.6974	153.192	19/12/2017	PredictionSamples	This_study	PredictionSamples			0	0	137.3127	58.92772	1	N	N	N	N	N
53	-27.6974	153.1923	19/12/2017	PredictionSamples	This_study	PredictionSamples			0	0	117.9257	58.92771	1	N	N	N	N	N
54	-27.6974	153.1926	19/12/2017	PredictionSamples	This_study	PredictionSamples			0	0	96.69144	58.92777	1	N	N	N	N	N
55	-27.6974	153.1929	19/12/2017	PredictionSamples	This_study	PredictionSamples			0	0	75.54436	58.9279	1	N	N	N	N	N
56	-27.6974	153.1933	19/12/2017	PredictionSamples	This_study	PredictionSamples			0	0	52.15764	58.92819	1	N	N	N	N	N
57	-27.6974	153.1936	19/12/2017	PredictionSamples	This_study	PredictionSamples			0	0	34.59718	58.9285	1	N	N	N	N	N
58	-27.6974	153.1939	19/12/2017	PredictionSamples	This_study	PredictionSamples			0	0	12.86802	40.78154	1	N	N	N	N	N
59	-27.6974	153.1943	19/12/2017	PredictionSamples	This_study	PredictionSamples			0	0	4.016259	1.355982	1	N	N	N	N	N
60	-27.6978	153.1848	19/12/2017	PredictionSamples	This_study	PredictionSamples			0	0	80.48646	31.82956	1	N	N	N	N	N
61	-27.6978	153.1851	19/12/2017	PredictionSamples	This_study	PredictionSamples			0	0	61.68457	61.39863	1	N	N	N	N	N
62	-27.6978	153.1854	19/12/2017	PredictionSamples	This_study	PredictionSamples			0	0	32.09528	90.96769	1	N	N	N	N	N
63	-27.6978	153.1858	19/12/2017	PredictionSamples	This_study	PredictionSamples			0	0	7.154769	103.4558	1	N	N	N	N	N
64	-27.6978	153.1861	19/12/2017	PredictionSamples	This_study	PredictionSamples			44	0	36.2163	103.4556	1	N	N	N	N	N
65	-27.6978	153.1864	19/12/2017	PredictionSamples	This_study	PredictionSamples			42	0	19.19662	103.4555	1	N	N	N	N	N
66	-27.6978	153.1867	19/12/2017	PredictionSamples	This_study	PredictionSamples			35	0	9.825583	103.4555	1	N	N	N	N	N
67	-27.6978	153.1871	19/12/2017	PredictionSamples	This_study	PredictionSamples			0	0	49.21924	103.4556	1	N	N	N	N	N
68	-27.6978	153.1874	19/12/2017	PredictionSamples	This_study	PredictionSamples			16	0	78.80409	76.97722	1	N	N	N	N	N
69	-27.6978	153.1877	19/12/2017	PredictionSamples	This_study	PredictionSamples			45	0	108.392	49.94978	1	N	N	N	N	N
70	-27.6978	153.188	19/12/2017	PredictionSamples	This_study	PredictionSamples			0	0	137.981	24.69758	1	N	N	N	N	N
71	-27.6978	153.1884	19/12/2017	PredictionSamples	This_study	PredictionSamples			0	0	163.5587	8.167484	1	N	N	N	N	N
72	-27.6978	153.189	19/12/2017	PredictionSamples	This_study	PredictionSamples			0	0	104.8867	27.44304	1	N	N	N	N	N
73	-27.6978	153.1894	19/12/2017	PredictionSamples	This_study	PredictionSamples			49	0	65.95955	1.259634	1	N	N	N	N	N
74	-27.6978	153.1897	19/12/2017	PredictionSamples	This_study	PredictionSamples			40	0	37.27245	16.33339	1	N	N	N	N	N
75	-27.6978	153.19	19/12/2017	PredictionSamples	This_study	PredictionSamples			46	0	11.66514	28.93331	1	N	N	N	N	N
76	-27.6978	153.1903	19/12/2017	PredictionSamples	This_study	PredictionSamples			0	0	5.963836	41.02932	1	N	N	N	N	N
77	-27.6978	153.1907	19/12/2017	PredictionSamples	This_study	PredictionSamples			0	0	30.31034	58.72339	1	N	N	N	N	N
78	-27.6978	153.191	19/12/2017	PredictionSamples	This_study	PredictionSamples			0	0	51.69742	70.96894	1	N	N	N	N	N
79	-27.6978	153.1913	19/12/2017	PredictionSamples	This_study	PredictionSamples			36	0	67.38691	84.87006	1	N	N	N	N	N
80	-27.6978	153.1916	19/12/2017	PredictionSamples	This_study	PredictionSamples			35	0	80.44056	100.1755	1	N	N	N	N	N
81	-27.6978	153.192	19/12/2017	PredictionSamples	This_study	PredictionSamples			0	0	96.90438	103.4555	1	N	N	N	N	N
82	-27.6978	153.1923	19/12/2017	PredictionSamples	This_study	PredictionSamples			0	0	90.3353	103.4555	1	N	N	N	N	N
83	-27.6978	153.1926	19/12/2017	PredictionSamples	This_study	PredictionSamples			22	0	65.92679	103.4556	1	N	N	N	N	N
84	-27.6978	153.1929	19/12/2017	PredictionSamples	This_study	PredictionSamples			22	0	44.60138	103.4557	1	N	N	N	N	N
85	-27.6978	153.1933	19/12/2017	PredictionSamples	This_study	PredictionSamples			0	0	16.20665	99.91952	1	N	N	N	N	N
86	-27.6978	153.1936	19/12/2017	PredictionSamples	This_study	PredictionSamples			0	0	0.830268	70.35046	1	N	N	N	N	N
87	-27.6978	153.1939	19/12/2017	PredictionSamples	This_study	PredictionSamples			0	0	9.575809	40.78138	1	N	N	N	N	N
88	-27.6978	153.1943	19/12/2017	PredictionSamples	This_study	PredictionSamples			0	0	4.609757	1.355977	1	N	N	N	N	N
89	-27.6981	153.1848	19/12/2017	PredictionSamples	This_study	PredictionSamples			0	0	97.00436	31.82948	1	N	N	N	N	N
90	-27.6981	153.1851	19/12/2017	PredictionSamples	This_study	PredictionSamples			0	0	69.88409	61.39846	1	N	N	N	N	N
91	-27.6981	153.1854	19/12/2017	PredictionSamples	This_study	PredictionSamples			24	0	45.92291	90.96745	1	N	N	N	N	N
92	-27.6981	153.1858	19/12/2017	PredictionSamples	This_study	PredictionSamples			31	0	33.66234	130.3928	1	N	N	N	N	N
93	-27.6981	153.1861	19/12/2017	PredictionSamples	This_study	PredictionSamples			22	0	37.74218	136.8515	1	N	N	N	N	N
94	-27.6981	153.1864	19/12/2017	PredictionSamples	This_study	PredictionSamples			42	0	8.705491	136.8514	1	N	N	N	N	N
95	-27.6981	153.1867	19/12/2017	PredictionSamples	This_study	PredictionSamples			35	0	17.85196	124.4552	1	N	N	N	N	N
96	-27.6981	153.1871	19/12/2017	PredictionSamples	This_study	PredictionSamples			0	0	53.48744	90.04513	1	N	N	N	N	N
97	-27.6981	153.1874	19/12/2017	PredictionSamples	This_study	PredictionSamples			0	0	81.84317	63.45536	1	N	N	N	N	N
98	-27.6981	153.1877	19/12/2017	PredictionSamples	This_study	PredictionSamples			37	0	110.8462	36.51648	1	N	N	N	N	N
99	-27.6981	153.188	19/12/2017	PredictionSamples	This_study	PredictionSamples			66	0	140.0952	9.417292	1	N	N	N	N	N
100	-27.6981	153.1884	19/12/2017	PredictionSamples	This_study	PredictionSamples			0	0	169.7159	6.895495	1	N	N	N	N	N
101	-27.6981	153.1897	19/12/2017	PredictionSamples	This_study	PredictionSamples			51	0	55.92067	12.90704	1	N	N	N	N	N
102	-27.6981	153.19	19/12/2017	PredictionSamples	This_study	PredictionSamples			47	0	37.73052	1.640395	1	N	N	N	N	N
103	-27.6981	153.1903	19/12/2017	PredictionSamples	This_study	PredictionSamples			40	0	20.95656	11.08728	1	N	N	N	N	N
104	-27.6981	153.1907	19/12/2017	PredictionSamples	This_study	PredictionSamples			38	0	7.126402	28.82682	1	N	N	N	N	N
105	-27.6981	153.191	19/12/2017	PredictionSamples	This_study	PredictionSamples			36	0	24.08041	40.94144	1	N	N	N	N	N
106	-27.6981	153.1913	19/12/2017	PredictionSamples	This_study	PredictionSamples			41	0	37.62394	56.8811	1	N	N	N	N	N
107	-27.6981	153.1916	19/12/2017	PredictionSamples	This_study	PredictionSamples			0	0	50.41507	70.02588	1	N	N	N	N	N
108	-27.6981	153.192	19/12/2017	PredictionSamples	This_study	PredictionSamples			45	0	65.77987	89.12122	1	N	N	N	N	N
109	-27.6981	153.1923	19/12/2017	PredictionSamples	This_study	PredictionSamples			29	0	60.19802	106.0412	1	N	N	N	N	N
110	-27.6981	153.1926	19/12/2017	PredictionSamples	This_study	PredictionSamples			0	0	46.69904	122.4019	1	N	N	N	N	N
111	-27.6981	153.1929	19/12/2017	PredictionSamples	This_study	PredictionSamples			0	0	22.46668	136.8515	1	N	N	N	N	N
112	-27.6981	153.1933	19/12/2017	PredictionSamples	This_study	PredictionSamples			0	0	6.942886	99.91924	1	N	N	N	N	N
113	-27.6981	153.1936	19/12/2017	PredictionSamples	This_study	PredictionSamples			0	0	28.24285	70.35027	1	N	N	N	N	N
114	-27.6981	153.1939	19/12/2017	PredictionSamples	This_study	PredictionSamples			0	0	41.78449	40.78128	1	N	N	N	N	N
115	-27.6981	153.1943	19/12/2017	PredictionSamples	This_study	PredictionSamples			40	0	37.67434	1.355973	1	N	N	N	N	N
116	-27.6984	153.1848	19/12/2017	PredictionSamples	This_study	PredictionSamples			0	0	112.6899	31.82939	1	N	N	N	N	N
117	-27.6984	153.1851	19/12/2017	PredictionSamples	This_study	PredictionSamples			0	0	90.40444	61.3983	1	N	N	N	N	N
118	-27.6984	153.1854	19/12/2017	PredictionSamples	This_study	PredictionSamples			0	0	73.47175	90.9672	1	N	N	N	N	N
119	-27.6984	153.1858	19/12/2017	PredictionSamples	This_study	PredictionSamples			36	0	66.50068	130.3924	1	N	N	N	N	N
120	-27.6984	153.1861	19/12/2017	PredictionSamples	This_study	PredictionSamples			0	0	47.96336	159.9613	1	N	N	N	N	N
121	-27.6984	153.1864	19/12/2017	PredictionSamples	This_study	PredictionSamples			38	0	30.85128	134.3867	1	N	N	N	N	N
122	-27.6984	153.1867	19/12/2017	PredictionSamples	This_study	PredictionSamples			0	0	36.80076	107.0792	1	N	N	N	N	N
123	-27.6984	153.1871	19/12/2017	PredictionSamples	This_study	PredictionSamples			33	0	67.93385	73.1833	1	N	N	N	N	N
124	-27.6984	153.1874	19/12/2017	PredictionSamples	This_study	PredictionSamples			37	0	94.50263	48.43074	1	N	N	N	N	N
125	-27.6984	153.1877	19/12/2017	PredictionSamples	This_study	PredictionSamples			25	0	121.0246	22.25676	1	N	N	N	N	N
126	-27.6984	153.188	19/12/2017	PredictionSamples	This_study	PredictionSamples			64	0	148.2792	4.332827	1	N	N	N	N	N
127	-27.6984	153.1884	19/12/2017	PredictionSamples	This_study	PredictionSamples			58	0	181.1966	2.224931	1	N	N	N	N	N
128	-27.6984	153.1887	19/12/2017	PredictionSamples	This_study	PredictionSamples			56	0	154.9415	0.354325	1	N	N	N	N	N
129	-27.6984	153.189	19/12/2017	PredictionSamples	This_study	PredictionSamples			0	0	130.1257	7.422148	1	N	N	N	N	N
130	-27.6984	153.1897	19/12/2017	PredictionSamples	This_study	PredictionSamples			0	0	81.69235	33.11068	1	N	N	N	N	N
131	-27.6984	153.19	19/12/2017	PredictionSamples	This_study	PredictionSamples			41	0	65.54312	31.77773	1	N	N	N	N	N
132	-27.6984	153.1903	19/12/2017	PredictionSamples	This_study	PredictionSamples			43	0	43.92622	18.61509	1	N	N	N	N	N
133	-27.6984	153.1907	19/12/2017	PredictionSamples	This_study	PredictionSamples			53	0	18.99072	1.738314	1	N	N	N	N	N
134	-27.6984	153.191	19/12/2017	PredictionSamples	This_study	PredictionSamples			44	0	5.503483	13.21325	1	N	N	N	N	N
135	-27.6984	153.1913	19/12/2017	PredictionSamples	This_study	PredictionSamples			0	0	7.532357	27.53366	1	N	N	N	N	N
136	-27.6984	153.1916	19/12/2017	PredictionSamples	This_study	PredictionSamples			0	0	20.43871	40.65025	1	N	N	N	N	N
137	-27.6984	153.192	19/12/2017	PredictionSamples	This_study	PredictionSamples			0	0	37.38258	62.30085	1	N	N	N	N	N
138	-27.6984	153.1923	19/12/2017	PredictionSamples	This_study	PredictionSamples			0	0	26.98135	78.03641	1	N	N	N	N	N
139	-27.6984	153.1926	19/12/2017	PredictionSamples	This_study	PredictionSamples			0	0	20.43287	93.20666	1	N	N	N	N	N
140	-27.6984	153.1929	19/12/2017	PredictionSamples	This_study	PredictionSamples			0	0	11.53571	110.9393	1	N	N	N	N	N
141	-27.6984	153.1933	19/12/2017	PredictionSamples	This_study	PredictionSamples			0	0	26.56961	99.91897	1	N	N	N	N	N
142	-27.6984	153.1936	19/12/2017	PredictionSamples	This_study	PredictionSamples			0	0	51.42607	70.35008	1	N	N	N	N	N
143	-27.6984	153.1943	19/12/2017	PredictionSamples	This_study	PredictionSamples			0	0	70.90726	1.355969	1	N	N	N	N	N
144	-27.6987	153.1848	19/12/2017	PredictionSamples	This_study	PredictionSamples			0	0	99.67837	31.8293	1	N	N	N	N	N
145	-27.6987	153.1851	19/12/2017	PredictionSamples	This_study	PredictionSamples			0	0	112.6782	61.39812	1	N	N	N	N	N
146	-27.6987	153.1854	19/12/2017	PredictionSamples	This_study	PredictionSamples			19	0	104.3919	90.96695	1	N	N	N	N	N
147	-27.6987	153.1858	19/12/2017	PredictionSamples	This_study	PredictionSamples			18	0	92.12343	130.392	1	N	N	N	N	N
148	-27.6987	153.1861	19/12/2017	PredictionSamples	This_study	PredictionSamples			38	0	73.39533	156.0805	1	N	N	N	N	N
149	-27.6987	153.1864	19/12/2017	PredictionSamples	This_study	PredictionSamples			32	0	63.54679	126.6996	1	N	N	N	N	N
150	-27.6987	153.1867	19/12/2017	PredictionSamples	This_study	PredictionSamples			29	0	66.63849	97.41864	1	N	N	N	N	N
151	-27.6987	153.1871	19/12/2017	PredictionSamples	This_study	PredictionSamples			23	0	87.75758	58.60873	1	N	N	N	N	N
152	-27.6987	153.1874	19/12/2017	PredictionSamples	This_study	PredictionSamples			0	0	110.4081	30.44984	1	N	N	N	N	N
153	-27.6987	153.1877	19/12/2017	PredictionSamples	This_study	PredictionSamples			12	0	135.756	5.409802	1	N	N	N	N	N
154	-27.6987	153.188	19/12/2017	PredictionSamples	This_study	PredictionSamples			0	0	162.3035	19.34282	1	N	N	N	N	N
155	-27.6987	153.1884	19/12/2017	PredictionSamples	This_study	PredictionSamples			58	0	197.655	11.28206	1	N	N	N	N	N
156	-27.6987	153.1887	19/12/2017	PredictionSamples	This_study	PredictionSamples			68	0	173.9138	10.74536	1	N	N	N	N	N
157	-27.6987	153.189	19/12/2017	PredictionSamples	This_study	PredictionSamples			59	0	151.7728	4.311243	1	N	N	N	N	N
158	-27.6987	153.1907	19/12/2017	PredictionSamples	This_study	PredictionSamples			0	0	48.79758	30.60456	1	N	N	N	N	N
159	-27.6987	153.191	19/12/2017	PredictionSamples	This_study	PredictionSamples			48	0	35.30876	15.77902	1	N	N	N	N	N
160	-27.6987	153.1913	19/12/2017	PredictionSamples	This_study	PredictionSamples			50	0	22.59112	2.750128	1	N	N	N	N	N
161	-27.6987	153.1916	19/12/2017	PredictionSamples	This_study	PredictionSamples			0	0	10.45656	11.99242	1	N	N	N	N	N
162	-27.6987	153.192	19/12/2017	PredictionSamples	This_study	PredictionSamples			0	0	11.05927	34.03956	1	N	N	N	N	N
163	-27.6987	153.1923	19/12/2017	PredictionSamples	This_study	PredictionSamples			0	0	6.235457	49.91967	1	N	N	N	N	N
164	-27.6987	153.1926	19/12/2017	PredictionSamples	This_study	PredictionSamples			0	0	9.612274	66.45487	1	N	N	N	N	N
165	-27.6987	153.1929	19/12/2017	PredictionSamples	This_study	PredictionSamples			0	0	6.74957	86.80686	1	N	N	N	N	N
166	-27.6987	153.1933	19/12/2017	PredictionSamples	This_study	PredictionSamples			0	0	36.90521	99.91869	1	N	N	N	N	N
167	-27.6987	153.1936	19/12/2017	PredictionSamples	This_study	PredictionSamples			0	0	61.52749	70.34988	1	N	N	N	N	N
168	-27.6987	153.1939	19/12/2017	PredictionSamples	This_study	PredictionSamples			0	0	88.13423	40.78106	1	N	N	N	N	N
169	-27.6987	153.1943	19/12/2017	PredictionSamples	This_study	PredictionSamples			0	0	104.1475	1.355965	1	N	N	N	N	N
170	-27.6991	153.1848	19/12/2017	PredictionSamples	This_study	PredictionSamples			0	0	59.39031	31.82918	1	N	N	N	N	N
171	-27.6991	153.1851	19/12/2017	PredictionSamples	This_study	PredictionSamples			33	0	74.43382	61.39789	1	N	N	N	N	N
172	-27.6991	153.1854	19/12/2017	PredictionSamples	This_study	PredictionSamples			27	0	89.66257	90.9666	1	N	N	N	N	N
173	-27.6991	153.1858	19/12/2017	PredictionSamples	This_study	PredictionSamples			38	0	111.8089	130.3916	1	N	N	N	N	N
174	-27.6991	153.1861	19/12/2017	PredictionSamples	This_study	PredictionSamples			23	0	113.756	151.7458	1	N	N	N	N	N
175	-27.6991	153.1864	19/12/2017	PredictionSamples	This_study	PredictionSamples			0	0	107.665	127.1947	1	N	N	N	N	N
176	-27.6991	153.1867	19/12/2017	PredictionSamples	This_study	PredictionSamples			0	0	109.5182	98.10603	1	N	N	N	N	N
177	-27.6991	153.1871	19/12/2017	PredictionSamples	This_study	PredictionSamples			0	0	123.5109	59.71838	1	N	N	N	N	N
178	-27.6991	153.1874	19/12/2017	PredictionSamples	This_study	PredictionSamples			45	0	140.5115	32.51488	1	N	N	N	N	N
179	-27.6991	153.1877	19/12/2017	PredictionSamples	This_study	PredictionSamples			68	0	161.193	12.75619	1	N	N	N	N	N
180	-27.6991	153.188	19/12/2017	PredictionSamples	This_study	PredictionSamples			63	0	184.3206	15.94614	1	N	N	N	N	N
181	-27.6991	153.1884	19/12/2017	PredictionSamples	This_study	PredictionSamples			64	0	217.6066	40.96469	1	N	N	N	N	N
182	-27.6991	153.1887	19/12/2017	PredictionSamples	This_study	PredictionSamples			60	0	204.1272	21.21374	1	N	N	N	N	N
183	-27.6991	153.189	19/12/2017	PredictionSamples	This_study	PredictionSamples			67	0	185.2142	7.202769	1	N	N	N	N	N
184	-27.6991	153.1894	19/12/2017	PredictionSamples	This_study	PredictionSamples			72	0	161.7827	12.66487	1	N	N	N	N	N
185	-27.6991	153.1897	19/12/2017	PredictionSamples	This_study	PredictionSamples			66	0	141.1201	0.153917	1	N	N	N	N	N
186	-27.6991	153.1913	19/12/2017	PredictionSamples	This_study	PredictionSamples			0	0	62.47557	41.3515	1	N	N	N	N	N
187	-27.6991	153.1916	19/12/2017	PredictionSamples	This_study	PredictionSamples			52	0	48.38001	24.49603	1	N	N	N	N	N
188	-27.6991	153.192	19/12/2017	PredictionSamples	This_study	PredictionSamples			37	0	25.03333	3.138867	1	N	N	N	N	N
189	-27.6991	153.1923	19/12/2017	PredictionSamples	This_study	PredictionSamples			0	0	8.295184	13.59921	1	N	N	N	N	N
190	-27.6991	153.1926	19/12/2017	PredictionSamples	This_study	PredictionSamples			0	0	10.89892	35.38668	1	N	N	N	N	N
191	-27.6991	153.1929	19/12/2017	PredictionSamples	This_study	PredictionSamples			0	0	5.55461	53.00102	1	N	N	N	N	N
192	-27.6991	153.1933	19/12/2017	PredictionSamples	This_study	PredictionSamples			0	0	23.55805	80.98995	1	N	N	N	N	N
193	-27.6991	153.1936	19/12/2017	PredictionSamples	This_study	PredictionSamples			0	0	52.26623	70.34962	1	N	N	N	N	N
194	-27.6991	153.1939	19/12/2017	PredictionSamples	This_study	PredictionSamples			0	0	81.60084	40.78091	1	N	N	N	N	N
195	-27.6991	153.1943	19/12/2017	PredictionSamples	This_study	PredictionSamples			0	0	120.9075	1.35596	1	N	N	N	N	N
196	-27.6994	153.1848	19/12/2017	PredictionSamples	This_study	PredictionSamples			40	0	30.83679	31.82908	1	N	N	N	N	N
197	-27.6994	153.1851	19/12/2017	PredictionSamples	This_study	PredictionSamples			37	0	45.88137	61.3977	1	N	N	N	N	N
198	-27.6994	153.1854	19/12/2017	PredictionSamples	This_study	PredictionSamples			36	0	61.13102	90.96638	1	N	N	N	N	N
199	-27.6994	153.1858	19/12/2017	PredictionSamples	This_study	PredictionSamples			19	0	82.57065	112.5563	1	N	N	N	N	N
200	-27.6994	153.1861	19/12/2017	PredictionSamples	This_study	PredictionSamples			29	0	95.44843	119.1673	1	N	N	N	N	N
201	-27.6994	153.1864	19/12/2017	PredictionSamples	This_study	PredictionSamples			0	0	109.6681	123.8082	1	N	N	N	N	N
202	-27.6994	153.1867	19/12/2017	PredictionSamples	This_study	PredictionSamples			0	0	123.4665	109.0117	1	N	N	N	N	N
203	-27.6994	153.1871	19/12/2017	PredictionSamples	This_study	PredictionSamples			0	0	141.384	71.09627	1	N	N	N	N	N
204	-27.6994	153.1874	19/12/2017	PredictionSamples	This_study	PredictionSamples			0	0	156.6169	41.62642	1	N	N	N	N	N
205	-27.6994	153.1877	19/12/2017	PredictionSamples	This_study	PredictionSamples			79	0	174.971	12.43083	1	N	N	N	N	N
206	-27.6994	153.188	19/12/2017	PredictionSamples	This_study	PredictionSamples			61	0	196.0918	15.01644	1	N	N	N	N	N
207	-27.6994	153.1884	19/12/2017	PredictionSamples	This_study	PredictionSamples			64	0	226.6032	47.10931	1	N	N	N	N	N
208	-27.6994	153.1887	19/12/2017	PredictionSamples	This_study	PredictionSamples			69	0	229.562	27.20616	1	N	N	N	N	N
209	-27.6994	153.189	19/12/2017	PredictionSamples	This_study	PredictionSamples			68	0	212.1527	2.356451	1	N	N	N	N	N
210	-27.6994	153.1894	19/12/2017	PredictionSamples	This_study	PredictionSamples			67	0	185.6137	18.88083	1	N	N	N	N	N
211	-27.6994	153.1897	19/12/2017	PredictionSamples	This_study	PredictionSamples			68	0	166.5762	3.263766	1	N	N	N	N	N
212	-27.6994	153.19	19/12/2017	PredictionSamples	This_study	PredictionSamples			64	0	149.5465	19.91552	1	N	N	N	N	N
213	-27.6994	153.1903	19/12/2017	PredictionSamples	This_study	PredictionSamples			57	0	135.8369	5.950599	1	N	N	N	N	N
214	-27.6994	153.1907	19/12/2017	PredictionSamples	This_study	PredictionSamples			36	0	117.9736	11.87262	1	N	N	N	N	N
215	-27.6994	153.192	19/12/2017	PredictionSamples	This_study	PredictionSamples			0	0	52.81162	31.00494	1	N	N	N	N	N
216	-27.6994	153.1923	19/12/2017	PredictionSamples	This_study	PredictionSamples			45	0	33.61464	9.138799	1	N	N	N	N	N
217	-27.6994	153.1926	19/12/2017	PredictionSamples	This_study	PredictionSamples			34	0	13.61805	8.688547	1	N	N	N	N	N
218	-27.6994	153.1929	19/12/2017	PredictionSamples	This_study	PredictionSamples			0	0	4.036602	29.42392	1	N	N	N	N	N
219	-27.6994	153.1933	19/12/2017	PredictionSamples	This_study	PredictionSamples			36	0	26.79557	59.52764	1	N	N	N	N	N
220	-27.6994	153.1936	19/12/2017	PredictionSamples	This_study	PredictionSamples			0	0	48.98014	70.34943	1	N	N	N	N	N
221	-27.6994	153.1939	19/12/2017	PredictionSamples	This_study	PredictionSamples			31	0	73.94979	40.7808	1	N	N	N	N	N
222	-27.6994	153.1943	19/12/2017	PredictionSamples	This_study	PredictionSamples			0	0	109.0027	1.355957	1	N	N	N	N	N
223	-27.6997	153.1848	19/12/2017	PredictionSamples	This_study	PredictionSamples			29	0	2.10033	31.82897	1	N	N	N	N	N
224	-27.6997	153.1851	19/12/2017	PredictionSamples	This_study	PredictionSamples			0	0	17.06178	59.58782	1	N	N	N	N	N
225	-27.6997	153.1854	19/12/2017	PredictionSamples	This_study	PredictionSamples			37	0	36.01774	76.94264	1	N	N	N	N	N
226	-27.6997	153.1858	19/12/2017	PredictionSamples	This_study	PredictionSamples			46	0	52.75906	80.18506	1	N	N	N	N	N
227	-27.6997	153.1861	19/12/2017	PredictionSamples	This_study	PredictionSamples			35	0	66.24232	86.12832	1	N	N	N	N	N
228	-27.6997	153.1864	19/12/2017	PredictionSamples	This_study	PredictionSamples			27	0	80.26916	92.13184	1	N	N	N	N	N
229	-27.6997	153.1867	19/12/2017	PredictionSamples	This_study	PredictionSamples			0	0	94.11831	106.207	1	N	N	N	N	N
230	-27.6997	153.1871	19/12/2017	PredictionSamples	This_study	PredictionSamples			0	0	112.5184	78.81104	1	N	N	N	N	N
231	-27.6997	153.1874	19/12/2017	PredictionSamples	This_study	PredictionSamples			40	0	130.4683	52.87681	1	N	N	N	N	N
232	-27.6997	153.1877	19/12/2017	PredictionSamples	This_study	PredictionSamples			73	0	152.013	28.13756	1	N	N	N	N	N
233	-27.6997	153.188	19/12/2017	PredictionSamples	This_study	PredictionSamples			69	0	175.1298	4.464927	1	N	N	N	N	N
234	-27.6997	153.1884	19/12/2017	PredictionSamples	This_study	PredictionSamples			60	0	204.3508	23.90904	1	N	N	N	N	N
235	-27.6997	153.1887	19/12/2017	PredictionSamples	This_study	PredictionSamples			60	0	224.8074	26.06681	1	N	N	N	N	N
236	-27.6997	153.189	19/12/2017	PredictionSamples	This_study	PredictionSamples			57	0	236.6656	6.721914	1	N	N	N	N	N
237	-27.6997	153.1894	19/12/2017	PredictionSamples	This_study	PredictionSamples			61	0	211.046	9.173181	1	N	N	N	N	N
238	-27.6997	153.1897	19/12/2017	PredictionSamples	This_study	PredictionSamples			66	0	193.5205	20.39567	1	N	N	N	N	N
239	-27.6997	153.19	19/12/2017	PredictionSamples	This_study	PredictionSamples			59	0	178.5711	17.59483	1	N	N	N	N	N
240	-27.6997	153.1903	19/12/2017	PredictionSamples	This_study	PredictionSamples			56	0	165.187	11.52776	1	N	N	N	N	N
241	-27.6997	153.1907	19/12/2017	PredictionSamples	This_study	PredictionSamples			59	0	148.1012	36.79566	1	N	N	N	N	N
242	-27.6997	153.191	19/12/2017	PredictionSamples	This_study	PredictionSamples			68	0	135.2255	25.94083	1	N	N	N	N	N
243	-27.6997	153.1913	19/12/2017	PredictionSamples	This_study	PredictionSamples			60	0	118.501	2.799139	1	N	N	N	N	N
244	-27.6997	153.1923	19/12/2017	PredictionSamples	This_study	PredictionSamples			0	0	58.11755	35.90056	1	N	N	N	N	N
245	-27.6997	153.1926	19/12/2017	PredictionSamples	This_study	PredictionSamples			0	0	40.06983	14.29814	1	N	N	N	N	N
246	-27.6997	153.1929	19/12/2017	PredictionSamples	This_study	PredictionSamples			0	0	23.18145	8.021117	1	N	N	N	N	N
247	-27.6997	153.1933	19/12/2017	PredictionSamples	This_study	PredictionSamples			0	0	6.04071	43.29062	1	N	N	N	N	N
248	-27.6997	153.1936	19/12/2017	PredictionSamples	This_study	PredictionSamples			0	0	32.41005	65.83254	1	N	N	N	N	N
249	-27.6997	153.1939	19/12/2017	PredictionSamples	This_study	PredictionSamples			36	0	60.81896	40.78069	1	N	N	N	N	N
250	-27.6997	153.1943	19/12/2017	PredictionSamples	This_study	PredictionSamples			0	0	99.41873	1.355953	1	N	N	N	N	N
251	-27.7	153.1848	19/12/2017	PredictionSamples	This_study	PredictionSamples			40	0	26.67631	15.64347	1	N	N	N	N	N
252	-27.7	153.1851	19/12/2017	PredictionSamples	This_study	PredictionSamples			39	0	6.326556	38.61952	1	N	N	N	N	N
253	-27.7	153.1854	19/12/2017	PredictionSamples	This_study	PredictionSamples			28	0	5.513036	44.11984	1	N	N	N	N	N
254	-27.7	153.1858	19/12/2017	PredictionSamples	This_study	PredictionSamples			0	0	22.74302	48.10845	1	N	N	N	N	N
255	-27.7	153.1861	19/12/2017	PredictionSamples	This_study	PredictionSamples			40	0	36.84329	53.08409	1	N	N	N	N	N
256	-27.7	153.1864	19/12/2017	PredictionSamples	This_study	PredictionSamples			27	0	50.72035	62.11649	1	N	N	N	N	N
257	-27.7	153.1867	19/12/2017	PredictionSamples	This_study	PredictionSamples			0	0	64.42502	81.19803	1	N	N	N	N	N
258	-27.7	153.1871	19/12/2017	PredictionSamples	This_study	PredictionSamples			0	0	85.96873	95.48771	1	N	N	N	N	N
259	-27.7	153.1874	19/12/2017	PredictionSamples	This_study	PredictionSamples			29	0	108.0969	71.82081	1	N	N	N	N	N
260	-27.7	153.1877	19/12/2017	PredictionSamples	This_study	PredictionSamples			56	0	130.7543	48.14818	1	N	N	N	N	N
261	-27.7	153.188	19/12/2017	PredictionSamples	This_study	PredictionSamples			71	0	152.7738	24.67016	1	N	N	N	N	N
262	-27.7	153.1884	19/12/2017	PredictionSamples	This_study	PredictionSamples			62	0	180.6535	9.448388	1	N	N	N	N	N
263	-27.7	153.1887	19/12/2017	PredictionSamples	This_study	PredictionSamples			41	0	198.5742	4.023804	1	N	N	N	N	N
264	-27.7	153.189	19/12/2017	PredictionSamples	This_study	PredictionSamples			59	0	219.0407	15.86426	1	N	N	N	N	N
265	-27.7	153.1894	19/12/2017	PredictionSamples	This_study	PredictionSamples			58	0	218.6559	21.88397	1	N	N	N	N	N
266	-27.7	153.1897	19/12/2017	PredictionSamples	This_study	PredictionSamples			63	0	193.4031	34.86426	1	N	N	N	N	N
267	-27.7	153.19	19/12/2017	PredictionSamples	This_study	PredictionSamples			60	0	169.5589	23.89385	1	N	N	N	N	N
268	-27.7	153.1903	19/12/2017	PredictionSamples	This_study	PredictionSamples			49	0	147.8066	5.385909	1	N	N	N	N	N
269	-27.7	153.1907	19/12/2017	PredictionSamples	This_study	PredictionSamples			62	0	123.9603	44.63939	1	N	N	N	N	N
270	-27.7	153.191	19/12/2017	PredictionSamples	This_study	PredictionSamples			65	0	110.5211	31.50901	1	N	N	N	N	N
271	-27.7	153.1913	19/12/2017	PredictionSamples	This_study	PredictionSamples			55	0	98.04762	2.172087	1	N	N	N	N	N
272	-27.7	153.1929	19/12/2017	PredictionSamples	This_study	PredictionSamples			0	0	42.45688	8.367638	1	N	N	N	N	N
273	-27.7	153.1933	19/12/2017	PredictionSamples	This_study	PredictionSamples			0	0	3.825756	23.53395	1	N	N	N	N	N
274	-27.7	153.1936	19/12/2017	PredictionSamples	This_study	PredictionSamples			17	0	24.56071	47.56871	1	N	N	N	N	N
275	-27.7	153.1939	19/12/2017	PredictionSamples	This_study	PredictionSamples			0	0	50.72751	40.78058	1	N	N	N	N	N
276	-27.7	153.1943	19/12/2017	PredictionSamples	This_study	PredictionSamples			0	0	74.3969	1.355949	1	N	N	N	N	N
277	-27.7004	153.1848	19/12/2017	PredictionSamples	This_study	PredictionSamples			39	1	59.44059	12.69412	1	N	N	N	N	N
278	-27.7004	153.1851	19/12/2017	PredictionSamples	This_study	PredictionSamples			37	0	46.01242	3.792083	1	N	N	N	N	N
279	-27.7004	153.1854	19/12/2017	PredictionSamples	This_study	PredictionSamples			58	0	34.45711	2.120986	1	N	N	N	N	N
280	-27.7004	153.1858	19/12/2017	PredictionSamples	This_study	PredictionSamples			42	0	16.38215	4.717816	1	N	N	N	N	N
281	-27.7004	153.1861	19/12/2017	PredictionSamples	This_study	PredictionSamples			28	0	2.35523	9.121443	1	N	N	N	N	N
282	-27.7004	153.1864	19/12/2017	PredictionSamples	This_study	PredictionSamples			27	0	11.30201	28.4432	1	N	N	N	N	N
283	-27.7004	153.1867	19/12/2017	PredictionSamples	This_study	PredictionSamples			32	0	26.66774	48.58435	1	N	N	N	N	N
284	-27.7004	153.1871	19/12/2017	PredictionSamples	This_study	PredictionSamples			33	0	57.87285	74.04718	1	N	N	N	N	N
285	-27.7004	153.1874	19/12/2017	PredictionSamples	This_study	PredictionSamples			27	0	78.89643	91.35775	1	N	N	N	N	N
286	-27.7004	153.1877	19/12/2017	PredictionSamples	This_study	PredictionSamples			22	0	102.79	77.61958	1	N	N	N	N	N
287	-27.7004	153.188	19/12/2017	PredictionSamples	This_study	PredictionSamples			36	0	122.1791	63.40588	1	N	N	N	N	N
288	-27.7004	153.1884	19/12/2017	PredictionSamples	This_study	PredictionSamples			33	0	145.8258	53.9762	1	N	N	N	N	N
289	-27.7004	153.1887	19/12/2017	PredictionSamples	This_study	PredictionSamples			32	0	167.5147	29.54359	1	N	N	N	N	N
290	-27.7004	153.189	19/12/2017	PredictionSamples	This_study	PredictionSamples			62	0	191.3329	15.57863	1	N	N	N	N	N
291	-27.7004	153.1894	19/12/2017	PredictionSamples	This_study	PredictionSamples			69	0	200.6985	13.2507	1	N	N	N	N	N
292	-27.7004	153.1897	19/12/2017	PredictionSamples	This_study	PredictionSamples			59	0	172.8417	2.063048	1	N	N	N	N	N
293	-27.7004	153.19	19/12/2017	PredictionSamples	This_study	PredictionSamples			59	0	145.67	26.0871	1	N	N	N	N	N
294	-27.7004	153.1903	19/12/2017	PredictionSamples	This_study	PredictionSamples			51	0	119.651	2.228197	1	N	N	N	N	N
295	-27.7004	153.1907	19/12/2017	PredictionSamples	This_study	PredictionSamples			47	0	88.51973	41.65267	1	N	N	N	N	N
296	-27.7004	153.191	19/12/2017	PredictionSamples	This_study	PredictionSamples			52	0	70.8395	45.75091	1	N	N	N	N	N
297	-27.7004	153.1913	19/12/2017	PredictionSamples	This_study	PredictionSamples			59	0	57.83019	24.48691	1	N	N	N	N	N
298	-27.7004	153.1916	19/12/2017	PredictionSamples	This_study	PredictionSamples			46	1	45.73241	3.553183	1	N	N	N	N	N
299	-27.7004	153.192	19/12/2017	PredictionSamples	This_study	PredictionSamples			56	1	49.82569	5.015163	1	N	N	N	N	N
300	-27.7004	153.1933	19/12/2017	PredictionSamples	This_study	PredictionSamples			48	0	23.1297	3.252277	1	N	N	N	N	N
301	-27.7004	153.1936	19/12/2017	PredictionSamples	This_study	PredictionSamples			48	0	1.782059	21.45277	1	N	N	N	N	N
302	-27.7004	153.1939	19/12/2017	PredictionSamples	This_study	PredictionSamples			33	0	15.2378	40.78043	1	N	N	N	N	N
303	-27.7004	153.1943	19/12/2017	PredictionSamples	This_study	PredictionSamples			39	0	38.92318	1.355944	1	N	N	N	N	N
304	-27.7007	153.1848	19/12/2017	PredictionSamples	This_study	PredictionSamples			63	0	87.7544	7.313298	1	N	N	N	N	N
305	-27.7007	153.1851	19/12/2017	PredictionSamples	This_study	PredictionSamples			50	1	77.2517	11.24711	1	N	N	N	N	N
306	-27.7007	153.1854	19/12/2017	PredictionSamples	This_study	PredictionSamples			51	1	64.30658	29.76813	1	N	N	N	N	N
307	-27.7007	153.1858	19/12/2017	PredictionSamples	This_study	PredictionSamples			53	1	45.78098	28.31273	1	N	N	N	N	N
308	-27.7007	153.1861	19/12/2017	PredictionSamples	This_study	PredictionSamples			28	1	31.92344	16.09963	1	N	N	N	N	N
309	-27.7007	153.1864	19/12/2017	PredictionSamples	This_study	PredictionSamples			37	0	16.9212	3.979654	1	N	N	N	N	N
310	-27.7007	153.1867	19/12/2017	PredictionSamples	This_study	PredictionSamples			31	0	7.657872	23.54957	1	N	N	N	N	N
311	-27.7007	153.1871	19/12/2017	PredictionSamples	This_study	PredictionSamples			22	0	35.29207	46.94073	1	N	N	N	N	N
312	-27.7007	153.1874	19/12/2017	PredictionSamples	This_study	PredictionSamples			12	0	60.71637	65.06477	1	N	N	N	N	N
313	-27.7007	153.1877	19/12/2017	PredictionSamples	This_study	PredictionSamples			0	0	79.17409	84.91638	1	N	N	N	N	N
314	-27.7007	153.188	19/12/2017	PredictionSamples	This_study	PredictionSamples			50	0	94.75575	93.40293	1	N	N	N	N	N
315	-27.7007	153.1884	19/12/2017	PredictionSamples	This_study	PredictionSamples			40	0	123.7581	73.93386	1	N	N	N	N	N
316	-27.7007	153.1887	19/12/2017	PredictionSamples	This_study	PredictionSamples			28	0	148.7012	56.71726	1	N	N	N	N	N
317	-27.7007	153.189	19/12/2017	PredictionSamples	This_study	PredictionSamples			0	0	171.0075	48.26152	1	N	N	N	N	N
318	-27.7007	153.1894	19/12/2017	PredictionSamples	This_study	PredictionSamples			58	0	192.9009	41.05367	1	N	N	N	N	N
319	-27.7007	153.1897	19/12/2017	PredictionSamples	This_study	PredictionSamples			66	0	163.7229	18.43202	1	N	N	N	N	N
320	-27.7007	153.19	19/12/2017	PredictionSamples	This_study	PredictionSamples			52	0	134.7245	0.993651	1	N	N	N	N	N
321	-27.7007	153.1903	19/12/2017	PredictionSamples	This_study	PredictionSamples			64	0	106.0533	1.778735	1	N	N	N	N	N
322	-27.7007	153.1907	19/12/2017	PredictionSamples	This_study	PredictionSamples			55	0	69.04132	41.18864	1	N	N	N	N	N
323	-27.7007	153.191	19/12/2017	PredictionSamples	This_study	PredictionSamples			53	0	44.14979	46.97802	1	N	N	N	N	N
324	-27.7007	153.1913	19/12/2017	PredictionSamples	This_study	PredictionSamples			44	0	27.98405	26.11471	1	N	N	N	N	N
325	-27.7007	153.1916	19/12/2017	PredictionSamples	This_study	PredictionSamples			51	1	15.43639	3.190912	1	N	N	N	N	N
326	-27.7007	153.192	19/12/2017	PredictionSamples	This_study	PredictionSamples			61	1	23.78628	19.85641	1	N	N	N	N	N
327	-27.7007	153.1923	19/12/2017	PredictionSamples	This_study	PredictionSamples			51	1	35.57476	10.25505	1	N	N	N	N	N
328	-27.7007	153.1939	19/12/2017	PredictionSamples	This_study	PredictionSamples			47	0	4.548846	33.37334	1	N	N	N	N	N
329	-27.7007	153.1943	19/12/2017	PredictionSamples	This_study	PredictionSamples			44	0	6.345902	1.355941	1	N	N	N	N	N
330	-27.701	153.1851	19/12/2017	PredictionSamples	This_study	PredictionSamples			62	0	107.2225	14.78521	1	N	N	N	N	N
331	-27.701	153.1854	19/12/2017	PredictionSamples	This_study	PredictionSamples			63	1	93.88231	3.276009	1	N	N	N	N	N
332	-27.701	153.1858	19/12/2017	PredictionSamples	This_study	PredictionSamples			55	1	74.93801	26.90759	1	N	N	N	N	N
333	-27.701	153.1861	19/12/2017	PredictionSamples	This_study	PredictionSamples			43	1	58.69892	40.62458	1	N	N	N	N	N
334	-27.701	153.1864	19/12/2017	PredictionSamples	This_study	PredictionSamples			41	1	36.48272	21.0544	1	N	N	N	N	N
335	-27.701	153.1867	19/12/2017	PredictionSamples	This_study	PredictionSamples			31	1	15.89721	3.211368	1	N	N	N	N	N
336	-27.701	153.1871	19/12/2017	PredictionSamples	This_study	PredictionSamples			24	0	19.2627	20.71161	1	N	N	N	N	N
337	-27.701	153.1874	19/12/2017	PredictionSamples	This_study	PredictionSamples			0	0	39.63345	40.31457	1	N	N	N	N	N
338	-27.701	153.1877	19/12/2017	PredictionSamples	This_study	PredictionSamples			0	0	50.29746	61.35741	1	N	N	N	N	N
339	-27.701	153.188	19/12/2017	PredictionSamples	This_study	PredictionSamples			28	0	72.38745	78.1336	1	N	N	N	N	N
340	-27.701	153.1884	19/12/2017	PredictionSamples	This_study	PredictionSamples			33	0	107.598	100.4542	1	N	N	N	N	N
341	-27.701	153.1887	19/12/2017	PredictionSamples	This_study	PredictionSamples			21	0	126.511	87.24671	1	N	N	N	N	N
342	-27.701	153.189	19/12/2017	PredictionSamples	This_study	PredictionSamples			0	0	148.2811	80.66536	1	N	N	N	N	N
343	-27.701	153.1894	19/12/2017	PredictionSamples	This_study	PredictionSamples			0	0	176.3439	62.95159	1	N	N	N	N	N
344	-27.701	153.1897	19/12/2017	PredictionSamples	This_study	PredictionSamples			66	0	158.5229	42.93157	1	N	N	N	N	N
345	-27.701	153.19	19/12/2017	PredictionSamples	This_study	PredictionSamples			65	0	131.499	27.03863	1	N	N	N	N	N
346	-27.701	153.1903	19/12/2017	PredictionSamples	This_study	PredictionSamples			65	0	101.9246	26.06651	1	N	N	N	N	N
347	-27.701	153.1907	19/12/2017	PredictionSamples	This_study	PredictionSamples			63	0	62.51436	42.9733	1	N	N	N	N	N
348	-27.701	153.191	19/12/2017	PredictionSamples	This_study	PredictionSamples			44	0	33.02352	27.29767	1	N	N	N	N	N
349	-27.701	153.1913	19/12/2017	PredictionSamples	This_study	PredictionSamples			48	0	4.914309	3.53861	1	N	N	N	N	N
350	-27.701	153.1916	19/12/2017	PredictionSamples	This_study	PredictionSamples			50	0	15.05735	3.519469	1	N	N	N	N	N
351	-27.701	153.192	19/12/2017	PredictionSamples	This_study	PredictionSamples			60	0	16.9349	9.23832	1	N	N	N	N	N
352	-27.701	153.1923	19/12/2017	PredictionSamples	This_study	PredictionSamples			59	0	2.59548	7.048555	1	N	N	N	N	N
353	-27.701	153.1926	19/12/2017	PredictionSamples	This_study	PredictionSamples			0	0	3.662323	0.061498	1	N	N	N	N	N
354	-27.701	153.1929	19/12/2017	PredictionSamples	This_study	PredictionSamples			0	0	15.65383	2.80341	1	N	N	N	N	N
355	-27.701	153.1939	19/12/2017	PredictionSamples	This_study	PredictionSamples			57	0	36.32298	18.69536	1	N	N	N	N	N
356	-27.701	153.1943	19/12/2017	PredictionSamples	This_study	PredictionSamples			58	0	26.49879	1.355937	1	N	N	N	N	N
357	-27.7013	153.1858	19/12/2017	PredictionSamples	This_study	PredictionSamples			0	0	102.1064	0.888952	1	N	N	N	N	N
358	-27.7013	153.1861	19/12/2017	PredictionSamples	This_study	PredictionSamples			68	1	80.87705	15.49953	1	N	N	N	N	N
359	-27.7013	153.1864	19/12/2017	PredictionSamples	This_study	PredictionSamples			61	1	56.2745	30.57308	1	N	N	N	N	N
360	-27.7013	153.1867	19/12/2017	PredictionSamples	This_study	PredictionSamples			36	1	32.3184	29.86458	1	N	N	N	N	N
361	-27.7013	153.1871	19/12/2017	PredictionSamples	This_study	PredictionSamples			36	1	3.226526	4.28696	1	N	N	N	N	N
362	-27.7013	153.1874	19/12/2017	PredictionSamples	This_study	PredictionSamples			18	0	6.518415	17.12355	1	N	N	N	N	N
363	-27.7013	153.1877	19/12/2017	PredictionSamples	This_study	PredictionSamples			0	0	31.64666	33.88822	1	N	N	N	N	N
364	-27.7013	153.188	19/12/2017	PredictionSamples	This_study	PredictionSamples			9	0	58.92937	51.41838	1	N	N	N	N	N
365	-27.7013	153.1884	19/12/2017	PredictionSamples	This_study	PredictionSamples			10	0	82.02427	74.45374	1	N	N	N	N	N
366	-27.7013	153.1887	19/12/2017	PredictionSamples	This_study	PredictionSamples			0	0	104.686	78.28027	1	N	N	N	N	N
367	-27.7013	153.189	19/12/2017	PredictionSamples	This_study	PredictionSamples			28	0	128.4894	81.95729	1	N	N	N	N	N
368	-27.7013	153.1894	19/12/2017	PredictionSamples	This_study	PredictionSamples			49	0	144.4165	80.83417	1	N	N	N	N	N
369	-27.7013	153.1897	19/12/2017	PredictionSamples	This_study	PredictionSamples			50	0	133.2046	54.7704	1	N	N	N	N	N
370	-27.7013	153.19	19/12/2017	PredictionSamples	This_study	PredictionSamples			39	0	114.3763	34.45358	1	N	N	N	N	N
371	-27.7013	153.1903	19/12/2017	PredictionSamples	This_study	PredictionSamples			0	0	93.55975	25.50808	1	N	N	N	N	N
372	-27.7013	153.1907	19/12/2017	PredictionSamples	This_study	PredictionSamples			50	0	72.52424	25.71345	1	N	N	N	N	N
373	-27.7013	153.191	19/12/2017	PredictionSamples	This_study	PredictionSamples			57	1	49.41944	1.53716	1	N	N	N	N	N
374	-27.7013	153.1913	19/12/2017	PredictionSamples	This_study	PredictionSamples			56	1	27.7944	8.162229	1	N	N	N	N	N
375	-27.7013	153.1916	19/12/2017	PredictionSamples	This_study	PredictionSamples			48	1	1.575039	25.65733	1	N	N	N	N	N
376	-27.7013	153.192	19/12/2017	PredictionSamples	This_study	PredictionSamples			44	1	9.082728	9.82687	1	N	N	N	N	N
377	-27.7013	153.1923	19/12/2017	PredictionSamples	This_study	PredictionSamples			61	0	23.2123	3.296373	1	N	N	N	N	N
378	-27.7013	153.1926	19/12/2017	PredictionSamples	This_study	PredictionSamples			44	0	2.189371	7.971086	1	N	N	N	N	N
379	-27.7013	153.1933	19/12/2017	PredictionSamples	This_study	PredictionSamples			0	0	66.40711	12.59244	1	N	N	N	N	N
380	-27.7013	153.1936	19/12/2017	PredictionSamples	This_study	PredictionSamples			0	0	77.31925	22.95455	1	N	N	N	N	N
381	-27.7013	153.1939	19/12/2017	PredictionSamples	This_study	PredictionSamples			73	0	68.25391	2.590276	1	N	N	N	N	N
382	-27.7013	153.1943	19/12/2017	PredictionSamples	This_study	PredictionSamples			49	0	59.72383	1.355933	1	N	N	N	N	N
383	-27.7017	153.1848	19/12/2017	PredictionSamples	This_study	PredictionSamples			50	0	189.9093	2.173227	1	N	N	N	N	N
384	-27.7017	153.1851	19/12/2017	PredictionSamples	This_study	PredictionSamples			0	1	176.5064	8.891319	1	N	N	N	N	N
385	-27.7017	153.1861	19/12/2017	PredictionSamples	This_study	PredictionSamples			69	0	80.13318	22.72971	1	N	N	N	N	N
386	-27.7017	153.1864	19/12/2017	PredictionSamples	This_study	PredictionSamples			69	0	52.28879	8.250546	1	N	N	N	N	N
387	-27.7017	153.1867	19/12/2017	PredictionSamples	This_study	PredictionSamples			78	1	27.71191	6.228561	1	N	N	N	N	N
388	-27.7017	153.1871	19/12/2017	PredictionSamples	This_study	PredictionSamples			73	1	2.969009	26.41845	1	N	N	N	N	N
389	-27.7017	153.1874	19/12/2017	PredictionSamples	This_study	PredictionSamples			60	1	12.4324	19.49974	1	N	N	N	N	N
390	-27.7017	153.1877	19/12/2017	PredictionSamples	This_study	PredictionSamples			0	1	5.479515	1.96973	1	N	N	N	N	N
391	-27.7017	153.188	19/12/2017	PredictionSamples	This_study	PredictionSamples			0	0	22.82231	15.29925	1	N	N	N	N	N
392	-27.7017	153.1884	19/12/2017	PredictionSamples	This_study	PredictionSamples			24	0	54.46599	35.40997	1	N	N	N	N	N
393	-27.7017	153.1887	19/12/2017	PredictionSamples	This_study	PredictionSamples			25	0	78.22554	33.99334	1	N	N	N	N	N
394	-27.7017	153.189	19/12/2017	PredictionSamples	This_study	PredictionSamples			51	0	90.28451	39.92458	1	N	N	N	N	N
395	-27.7017	153.1894	19/12/2017	PredictionSamples	This_study	PredictionSamples			73	0	101.4939	52.50957	1	N	N	N	N	N
396	-27.7017	153.1897	19/12/2017	PredictionSamples	This_study	PredictionSamples			42	0	97.9949	44.49608	1	N	N	N	N	N
397	-27.7017	153.19	19/12/2017	PredictionSamples	This_study	PredictionSamples			49	0	79.99512	15.66742	1	N	N	N	N	N
398	-27.7017	153.1903	19/12/2017	PredictionSamples	This_study	PredictionSamples			54	1	62.84683	12.74331	1	N	N	N	N	N
399	-27.7017	153.1907	19/12/2017	PredictionSamples	This_study	PredictionSamples			65	1	34.45407	5.244312	1	N	N	N	N	N
400	-27.7017	153.191	19/12/2017	PredictionSamples	This_study	PredictionSamples			58	1	23.51798	7.246817	1	N	N	N	N	N
401	-27.7017	153.1913	19/12/2017	PredictionSamples	This_study	PredictionSamples			53	1	13.0816	5.011284	1	N	N	N	N	N
402	-27.7017	153.1916	19/12/2017	PredictionSamples	This_study	PredictionSamples			51	0	13.42521	17.85487	1	N	N	N	N	N
403	-27.7017	153.192	19/12/2017	PredictionSamples	This_study	PredictionSamples			48	0	29.8437	20.16155	1	N	N	N	N	N
404	-27.7017	153.1923	19/12/2017	PredictionSamples	This_study	PredictionSamples			39	0	0.289919	23.74257	1	N	N	N	N	N
405	-27.7017	153.1926	19/12/2017	PredictionSamples	This_study	PredictionSamples			58	0	28.31542	5.497939	1	N	N	N	N	N
406	-27.7017	153.1929	19/12/2017	PredictionSamples	This_study	PredictionSamples			54	1	49.2837	7.587906	1	N	N	N	N	N
407	-27.7017	153.1939	19/12/2017	PredictionSamples	This_study	PredictionSamples			68	0	110.4923	9.948223	1	N	N	N	N	N
408	-27.7017	153.1943	19/12/2017	PredictionSamples	This_study	PredictionSamples			56	0	104.0431	1.355928	1	N	N	N	N	N
409	-27.702	153.1848	19/12/2017	PredictionSamples	This_study	PredictionSamples			44	0	205.6381	28.57417	1	N	N	N	N	N
410	-27.702	153.1851	19/12/2017	PredictionSamples	This_study	PredictionSamples			50	0	176.102	13.16361	1	N	N	N	N	N
411	-27.702	153.1854	19/12/2017	PredictionSamples	This_study	PredictionSamples			44	1	146.5874	6.711657	1	N	N	N	N	N
412	-27.702	153.1858	19/12/2017	PredictionSamples	This_study	PredictionSamples			0	0	107.2985	5.097825	1	N	N	N	N	N
413	-27.702	153.1871	19/12/2017	PredictionSamples	This_study	PredictionSamples			0	0	23.94092	2.008711	1	N	N	N	N	N
414	-27.702	153.1874	19/12/2017	PredictionSamples	This_study	PredictionSamples			74	1	38.73497	12.72293	1	N	N	N	N	N
415	-27.702	153.1877	19/12/2017	PredictionSamples	This_study	PredictionSamples			69	1	20.8511	27.00313	1	N	N	N	N	N
416	-27.702	153.188	19/12/2017	PredictionSamples	This_study	PredictionSamples			68	1	2.908449	12.39976	1	N	N	N	N	N
417	-27.702	153.1884	19/12/2017	PredictionSamples	This_study	PredictionSamples			53	0	34.58791	2.056124	1	N	N	N	N	N
418	-27.702	153.1887	19/12/2017	PredictionSamples	This_study	PredictionSamples			38	0	49.68546	0.944011	1	N	N	N	N	N
419	-27.702	153.189	19/12/2017	PredictionSamples	This_study	PredictionSamples			72	0	58.35718	9.327001	1	N	N	N	N	N
420	-27.702	153.1894	19/12/2017	PredictionSamples	This_study	PredictionSamples			59	0	69.34102	19.46693	1	N	N	N	N	N
421	-27.702	153.1897	19/12/2017	PredictionSamples	This_study	PredictionSamples			57	0	76.03097	35.93812	1	N	N	N	N	N
422	-27.702	153.19	19/12/2017	PredictionSamples	This_study	PredictionSamples			73	0	53.51273	24.91819	1	N	N	N	N	N
423	-27.702	153.1903	19/12/2017	PredictionSamples	This_study	PredictionSamples			58	1	37.161	0.549218	1	N	N	N	N	N
424	-27.702	153.1907	19/12/2017	PredictionSamples	This_study	PredictionSamples			45	1	11.26747	13.57293	1	N	N	N	N	N
425	-27.702	153.191	19/12/2017	PredictionSamples	This_study	PredictionSamples			48	1	9.060203	14.53942	1	N	N	N	N	N
426	-27.702	153.1913	19/12/2017	PredictionSamples	This_study	PredictionSamples			58	0	15.79427	7.564359	1	N	N	N	N	N
427	-27.702	153.1916	19/12/2017	PredictionSamples	This_study	PredictionSamples			69	0	30.51941	7.495649	1	N	N	N	N	N
428	-27.702	153.192	19/12/2017	PredictionSamples	This_study	PredictionSamples			57	0	32.15363	8.39356	1	N	N	N	N	N
429	-27.702	153.1923	19/12/2017	PredictionSamples	This_study	PredictionSamples			59	0	2.84268	15.40243	1	N	N	N	N	N
430	-27.702	153.1926	19/12/2017	PredictionSamples	This_study	PredictionSamples			60	0	26.72453	0.293568	1	N	N	N	N	N
431	-27.702	153.1929	19/12/2017	PredictionSamples	This_study	PredictionSamples			51	1	56.29233	17.14226	1	N	N	N	N	N
432	-27.702	153.1933	19/12/2017	PredictionSamples	This_study	PredictionSamples			0	0	95.28368	10.74887	1	N	N	N	N	N
433	-27.702	153.1943	19/12/2017	PredictionSamples	This_study	PredictionSamples			0	0	137.2854	1.355925	1	N	N	N	N	N
434	-27.7023	153.1848	19/12/2017	PredictionSamples	This_study	PredictionSamples			23	0	210.1207	23.70287	1	N	N	N	N	N
435	-27.7023	153.1851	19/12/2017	PredictionSamples	This_study	PredictionSamples			27	0	181.3163	10.99315	1	N	N	N	N	N
436	-27.7023	153.1854	19/12/2017	PredictionSamples	This_study	PredictionSamples			48	0	152.8122	20.01272	1	N	N	N	N	N
437	-27.7023	153.1858	19/12/2017	PredictionSamples	This_study	PredictionSamples			56	1	115.6578	8.660125	1	N	N	N	N	N
438	-27.7023	153.1871	19/12/2017	PredictionSamples	This_study	PredictionSamples			0	0	49.57328	30.79988	1	N	N	N	N	N
439	-27.7023	153.1874	19/12/2017	PredictionSamples	This_study	PredictionSamples			65	0	64.48868	16.51981	1	N	N	N	N	N
440	-27.7023	153.1877	19/12/2017	PredictionSamples	This_study	PredictionSamples			0	0	40.72905	2.552879	1	N	N	N	N	N
441	-27.7023	153.188	19/12/2017	PredictionSamples	This_study	PredictionSamples			69	1	16.96955	10.55086	1	N	N	N	N	N
442	-27.7023	153.1884	19/12/2017	PredictionSamples	This_study	PredictionSamples			65	1	7.576309	25.72809	1	N	N	N	N	N
443	-27.7023	153.1887	19/12/2017	PredictionSamples	This_study	PredictionSamples			56	1	17.75825	32.19759	1	N	N	N	N	N
444	-27.7023	153.189	19/12/2017	PredictionSamples	This_study	PredictionSamples			57	1	26.42987	21.34866	1	N	N	N	N	N
445	-27.7023	153.1894	19/12/2017	PredictionSamples	This_study	PredictionSamples			66	1	36.81125	8.618992	1	N	N	N	N	N
446	-27.7023	153.1897	19/12/2017	PredictionSamples	This_study	PredictionSamples			70	0	43.50116	6.143728	1	N	N	N	N	N
447	-27.7023	153.19	19/12/2017	PredictionSamples	This_study	PredictionSamples			69	0	34.04419	16.54826	1	N	N	N	N	N
448	-27.7023	153.1903	19/12/2017	PredictionSamples	This_study	PredictionSamples			61	0	9.25578	20.31885	1	N	N	N	N	N
449	-27.7023	153.1907	19/12/2017	PredictionSamples	This_study	PredictionSamples			45	1	10.62524	1.726119	1	N	N	N	N	N
450	-27.7023	153.191	19/12/2017	PredictionSamples	This_study	PredictionSamples			57	1	32.80813	26.06358	1	N	N	N	N	N
451	-27.7023	153.1913	19/12/2017	PredictionSamples	This_study	PredictionSamples			54	1	46.84232	25.51468	1	N	N	N	N	N
452	-27.7023	153.1916	19/12/2017	PredictionSamples	This_study	PredictionSamples			58	1	58.39594	24.90806	1	N	N	N	N	N
453	-27.7023	153.192	19/12/2017	PredictionSamples	This_study	PredictionSamples			58	1	27.3145	23.48012	1	N	N	N	N	N
454	-27.7023	153.1923	19/12/2017	PredictionSamples	This_study	PredictionSamples			57	1	1.9928	17.63776	1	N	N	N	N	N
455	-27.7023	153.1926	19/12/2017	PredictionSamples	This_study	PredictionSamples			61	1	19.53174	22.06839	1	N	N	N	N	N
456	-27.7023	153.1929	19/12/2017	PredictionSamples	This_study	PredictionSamples			55	1	43.87838	24.93838	1	N	N	N	N	N
457	-27.7023	153.1933	19/12/2017	PredictionSamples	This_study	PredictionSamples			26	0	78.488	14.07872	1	N	N	N	N	N
458	-27.7023	153.1943	19/12/2017	PredictionSamples	This_study	PredictionSamples			0	0	169.8855	1.355921	1	N	N	N	N	N
459	-27.7027	153.1848	19/12/2017	PredictionSamples	This_study	PredictionSamples			30	0	223.7721	21.39955	1	N	N	N	N	N
460	-27.7027	153.1851	19/12/2017	PredictionSamples	This_study	PredictionSamples			31	1	196.9744	7.546409	1	N	N	N	N	N
461	-27.7027	153.1854	19/12/2017	PredictionSamples	This_study	PredictionSamples			38	0	171.0991	1.30273	1	N	N	N	N	N
462	-27.7027	153.1858	19/12/2017	PredictionSamples	This_study	PredictionSamples			56	0	138.9248	14.20555	1	N	N	N	N	N
463	-27.7027	153.1861	19/12/2017	PredictionSamples	This_study	PredictionSamples			40	1	117.7365	10.04182	1	N	N	N	N	N
464	-27.7027	153.1864	19/12/2017	PredictionSamples	This_study	PredictionSamples			0	1	100.8697	8.346184	1	N	N	N	N	N
465	-27.7027	153.1877	19/12/2017	PredictionSamples	This_study	PredictionSamples			0	0	69.02721	28.58052	1	N	N	N	N	N
466	-27.7027	153.188	19/12/2017	PredictionSamples	This_study	PredictionSamples			70	0	49.45484	29.38806	1	N	N	N	N	N
467	-27.7027	153.1884	19/12/2017	PredictionSamples	This_study	PredictionSamples			69	0	33.34653	16.18357	1	N	N	N	N	N
468	-27.7027	153.1887	19/12/2017	PredictionSamples	This_study	PredictionSamples			66	0	24.81158	5.078849	1	N	N	N	N	N
469	-27.7027	153.189	19/12/2017	PredictionSamples	This_study	PredictionSamples			67	1	16.13991	6.309154	1	N	N	N	N	N
470	-27.7027	153.1894	19/12/2017	PredictionSamples	This_study	PredictionSamples			70	1	6.561812	15.89254	1	N	N	N	N	N
471	-27.7027	153.1897	19/12/2017	PredictionSamples	This_study	PredictionSamples			67	1	0.12808	28.99237	1	N	N	N	N	N
472	-27.7027	153.19	19/12/2017	PredictionSamples	This_study	PredictionSamples			55	1	6.703794	22.50061	1	N	N	N	N	N
473	-27.7027	153.1903	19/12/2017	PredictionSamples	This_study	PredictionSamples			49	1	12.80136	22.45387	1	N	N	N	N	N
474	-27.7027	153.1907	19/12/2017	PredictionSamples	This_study	PredictionSamples			70	1	21.10827	34.53822	1	N	N	N	N	N
475	-27.7027	153.191	19/12/2017	PredictionSamples	This_study	PredictionSamples			66	1	37.18559	53.81515	1	N	N	N	N	N
476	-27.7027	153.1913	19/12/2017	PredictionSamples	This_study	PredictionSamples			56	1	46.96708	69.39696	1	N	N	N	N	N
477	-27.7027	153.1916	19/12/2017	PredictionSamples	This_study	PredictionSamples			49	1	51.97398	68.17273	1	N	N	N	N	N
478	-27.7027	153.192	19/12/2017	PredictionSamples	This_study	PredictionSamples			50	1	54.07301	65.57064	1	N	N	N	N	N
479	-27.7027	153.1923	19/12/2017	PredictionSamples	This_study	PredictionSamples			55	1	28.04175	61.91046	1	N	N	N	N	N
480	-27.7027	153.1926	19/12/2017	PredictionSamples	This_study	PredictionSamples			60	1	1.35474	58.28656	1	N	N	N	N	N
481	-27.7027	153.1929	19/12/2017	PredictionSamples	This_study	PredictionSamples			52	1	24.86318	28.90078	1	N	N	N	N	N
482	-27.7027	153.1933	19/12/2017	PredictionSamples	This_study	PredictionSamples			27	0	63.23761	10.28002	1	N	N	N	N	N
483	-27.7027	153.1943	19/12/2017	PredictionSamples	This_study	PredictionSamples			0	0	160.9394	1.355916	1	N	N	N	N	N
484	-27.703	153.1848	19/12/2017	PredictionSamples	This_study	PredictionSamples			26	0	238.946	14.02845	1	N	N	N	N	N
485	-27.703	153.1851	19/12/2017	PredictionSamples	This_study	PredictionSamples			48	1	214.0565	2.279687	1	N	N	N	N	N
486	-27.703	153.1854	19/12/2017	PredictionSamples	This_study	PredictionSamples			47	1	190.5156	13.54197	1	N	N	N	N	N
487	-27.703	153.1858	19/12/2017	PredictionSamples	This_study	PredictionSamples			36	1	162.2387	4.879038	1	N	N	N	N	N
488	-27.703	153.1861	19/12/2017	PredictionSamples	This_study	PredictionSamples			54	1	144.5102	3.568398	1	N	N	N	N	N
489	-27.703	153.1864	19/12/2017	PredictionSamples	This_study	PredictionSamples			54	1	131.1336	1.207719	1	N	N	N	N	N
490	-27.703	153.1867	19/12/2017	PredictionSamples	This_study	PredictionSamples			53	0	123.531	14.11464	1	N	N	N	N	N
491	-27.703	153.1871	19/12/2017	PredictionSamples	This_study	PredictionSamples			43	0	124.1058	9.031979	1	N	N	N	N	N
492	-27.703	153.1874	19/12/2017	PredictionSamples	This_study	PredictionSamples			43	0	113.5202	14.43339	1	N	N	N	N	N
493	-27.703	153.1894	19/12/2017	PredictionSamples	This_study	PredictionSamples			0	0	39.09162	15.36089	1	N	N	N	N	N
494	-27.703	153.1897	19/12/2017	PredictionSamples	This_study	PredictionSamples			67	0	32.40175	2.959796	1	N	N	N	N	N
495	-27.703	153.19	19/12/2017	PredictionSamples	This_study	PredictionSamples			61	1	25.97384	7.190505	1	N	N	N	N	N
496	-27.703	153.1903	19/12/2017	PredictionSamples	This_study	PredictionSamples			59	1	20.18975	17.60478	1	N	N	N	N	N
497	-27.703	153.1907	19/12/2017	PredictionSamples	This_study	PredictionSamples			63	1	7.372253	28.69191	1	N	N	N	N	N
498	-27.703	153.191	19/12/2017	PredictionSamples	This_study	PredictionSamples			61	1	8.190332	36.15666	1	N	N	N	N	N
499	-27.703	153.1913	19/12/2017	PredictionSamples	This_study	PredictionSamples			59	1	14.20725	46.83636	1	N	N	N	N	N
500	-27.703	153.1916	19/12/2017	PredictionSamples	This_study	PredictionSamples			56	1	21.09728	56.42751	1	N	N	N	N	N
501	-27.703	153.192	19/12/2017	PredictionSamples	This_study	PredictionSamples			52	1	31.42818	60.08514	1	N	N	N	N	N
502	-27.703	153.1923	19/12/2017	PredictionSamples	This_study	PredictionSamples			52	1	23.42923	53.69506	1	N	N	N	N	N
503	-27.703	153.1926	19/12/2017	PredictionSamples	This_study	PredictionSamples			54	1	1.848697	44.17868	1	N	N	N	N	N
504	-27.703	153.1929	19/12/2017	PredictionSamples	This_study	PredictionSamples			42	1	27.10485	21.85107	1	N	N	N	N	N
505	-27.703	153.1936	19/12/2017	PredictionSamples	This_study	PredictionSamples			0	0	93.28822	12.53739	1	N	N	N	N	N
506	-27.703	153.1939	19/12/2017	PredictionSamples	This_study	PredictionSamples			0	0	122.3942	17.45312	1	N	N	N	N	N
507	-27.703	153.1943	19/12/2017	PredictionSamples	This_study	PredictionSamples			52	0	161.4756	1.355912	1	N	N	N	N	N
508	-27.7033	153.1848	19/12/2017	PredictionSamples	This_study	PredictionSamples			14	0	257.5399	31.82795	1	N	N	N	N	N
509	-27.7033	153.1851	19/12/2017	PredictionSamples	This_study	PredictionSamples			23	0	234.6312	29.23004	1	N	N	N	N	N
510	-27.7033	153.1854	19/12/2017	PredictionSamples	This_study	PredictionSamples			34	0	213.3726	15.65402	1	N	N	N	N	N
511	-27.7033	153.1858	19/12/2017	PredictionSamples	This_study	PredictionSamples			42	1	188.5553	0.718102	1	N	N	N	N	N
512	-27.7033	153.1861	19/12/2017	PredictionSamples	This_study	PredictionSamples			50	0	173.5364	10.81778	1	N	N	N	N	N
513	-27.7033	153.1864	19/12/2017	PredictionSamples	This_study	PredictionSamples			58	1	162.5661	2.76484	1	N	N	N	N	N
514	-27.7033	153.1867	19/12/2017	PredictionSamples	This_study	PredictionSamples			52	1	156.498	3.35587	1	N	N	N	N	N
515	-27.7033	153.1871	19/12/2017	PredictionSamples	This_study	PredictionSamples			44	1	156.9521	20.62839	1	N	N	N	N	N
516	-27.7033	153.1874	19/12/2017	PredictionSamples	This_study	PredictionSamples			47	0	138.0845	8.471809	1	N	N	N	N	N
517	-27.7033	153.1877	19/12/2017	PredictionSamples	This_study	PredictionSamples			52	0	121.8823	31.9766	1	N	N	N	N	N
518	-27.7033	153.1884	19/12/2017	PredictionSamples	This_study	PredictionSamples			0	0	97.33785	7.970941	1	N	N	N	N	N
519	-27.7033	153.1887	19/12/2017	PredictionSamples	This_study	PredictionSamples			0	0	88.66621	1.637144	1	N	N	N	N	N
520	-27.7033	153.1897	19/12/2017	PredictionSamples	This_study	PredictionSamples			69	0	64.93156	33.27229	1	N	N	N	N	N
521	-27.7033	153.19	19/12/2017	PredictionSamples	This_study	PredictionSamples			0	0	58.65195	23.91713	1	N	N	N	N	N
522	-27.7033	153.1903	19/12/2017	PredictionSamples	This_study	PredictionSamples			62	0	53.30264	14.07688	1	N	N	N	N	N
523	-27.7033	153.1907	19/12/2017	PredictionSamples	This_study	PredictionSamples			64	0	33.32288	3.658455	1	N	N	N	N	N
524	-27.7033	153.191	19/12/2017	PredictionSamples	This_study	PredictionSamples			60	1	24.48733	5.093585	1	N	N	N	N	N
525	-27.7033	153.1913	19/12/2017	PredictionSamples	This_study	PredictionSamples			58	1	18.73681	15.44787	1	N	N	N	N	N
526	-27.7033	153.1916	19/12/2017	PredictionSamples	This_study	PredictionSamples			61	1	5.665599	24.17425	1	N	N	N	N	N
527	-27.7033	153.192	19/12/2017	PredictionSamples	This_study	PredictionSamples			54	1	0.665211	30.69896	1	N	N	N	N	N
528	-27.7033	153.1923	19/12/2017	PredictionSamples	This_study	PredictionSamples			59	1	6.581412	20.46086	1	N	N	N	N	N
529	-27.7033	153.1926	19/12/2017	PredictionSamples	This_study	PredictionSamples			61	1	19.32421	14.78794	1	N	N	N	N	N
530	-27.7033	153.1929	19/12/2017	PredictionSamples	This_study	PredictionSamples			57	1	44.45109	0.747995	1	N	N	N	N	N
531	-27.7033	153.1933	19/12/2017	PredictionSamples	This_study	PredictionSamples			48	0	78.13887	5.282523	1	N	N	N	N	N
532	-27.7033	153.1939	19/12/2017	PredictionSamples	This_study	PredictionSamples			0	0	130.8794	9.437039	1	N	N	N	N	N
533	-27.7033	153.1943	19/12/2017	PredictionSamples	This_study	PredictionSamples			37	0	168.3771	1.355908	1	N	N	N	N	N
534	-27.7036	153.1848	19/12/2017	PredictionSamples	This_study	PredictionSamples			15	0	278.8705	31.82786	1	N	N	N	N	N
535	-27.7036	153.1851	19/12/2017	PredictionSamples	This_study	PredictionSamples			0	0	257.864	59.41904	1	N	N	N	N	N
536	-27.7036	153.1854	19/12/2017	PredictionSamples	This_study	PredictionSamples			18	0	238.6837	43.39453	1	N	N	N	N	N
537	-27.7036	153.1858	19/12/2017	PredictionSamples	This_study	PredictionSamples			24	0	216.7837	31.22525	1	N	N	N	N	N
538	-27.7036	153.1861	19/12/2017	PredictionSamples	This_study	PredictionSamples			28	0	203.8553	32.39678	1	N	N	N	N	N
539	-27.7036	153.1864	19/12/2017	PredictionSamples	This_study	PredictionSamples			40	0	194.6017	7.727943	1	N	N	N	N	N
540	-27.7036	153.1867	19/12/2017	PredictionSamples	This_study	PredictionSamples			58	1	189.5619	5.822477	1	N	N	N	N	N
541	-27.7036	153.1871	19/12/2017	PredictionSamples	This_study	PredictionSamples			52	0	182.5381	3.184079	1	N	N	N	N	N
542	-27.7036	153.1874	19/12/2017	PredictionSamples	This_study	PredictionSamples			45	0	165.3999	10.21639	1	N	N	N	N	N
543	-27.7036	153.1877	19/12/2017	PredictionSamples	This_study	PredictionSamples			39	0	152.1352	34.23586	1	N	N	N	N	N
544	-27.7036	153.188	19/12/2017	PredictionSamples	This_study	PredictionSamples			38	0	140.5218	52.10437	1	N	N	N	N	N
545	-27.7036	153.1884	19/12/2017	PredictionSamples	This_study	PredictionSamples			63	0	129.2651	40.5953	1	N	N	N	N	N
546	-27.7036	153.1887	19/12/2017	PredictionSamples	This_study	PredictionSamples			49	0	120.3783	28.40368	1	N	N	N	N	N
547	-27.7036	153.189	19/12/2017	PredictionSamples	This_study	PredictionSamples			0	0	113.0711	21.23767	1	N	N	N	N	N
548	-27.7036	153.1894	19/12/2017	PredictionSamples	This_study	PredictionSamples			0	0	104.1512	7.750563	1	N	N	N	N	N
549	-27.7036	153.1913	19/12/2017	PredictionSamples	This_study	PredictionSamples			0	0	49.97797	16.2656	1	N	N	N	N	N
550	-27.7036	153.1916	19/12/2017	PredictionSamples	This_study	PredictionSamples			64	0	33.80493	8.641423	1	N	N	N	N	N
551	-27.7036	153.192	19/12/2017	PredictionSamples	This_study	PredictionSamples			61	0	33.03861	2.39684	1	N	N	N	N	N
552	-27.7036	153.1923	19/12/2017	PredictionSamples	This_study	PredictionSamples			65	1	39.97713	0.563735	1	N	N	N	N	N
553	-27.7036	153.1926	19/12/2017	PredictionSamples	This_study	PredictionSamples			61	0	46.25476	1.650017	1	N	N	N	N	N
554	-27.7036	153.1929	19/12/2017	PredictionSamples	This_study	PredictionSamples			55	0	63.64548	0.69341	1	N	N	N	N	N
555	-27.7036	153.1939	19/12/2017	PredictionSamples	This_study	PredictionSamples			65	0	145.9451	4.071663	1	N	N	N	N	N
556	-27.7036	153.1943	19/12/2017	PredictionSamples	This_study	PredictionSamples			65	0	180.3369	1.355905	1	N	N	N	N	N
557	-27.704	153.1848	19/12/2017	PredictionSamples	This_study	PredictionSamples			0	0	310.5851	31.82774	1	N	N	N	N	N
558	-27.704	153.1851	19/12/2017	PredictionSamples	This_study	PredictionSamples			0	0	291.8702	61.39512	1	N	N	N	N	N
559	-27.704	153.1854	19/12/2017	PredictionSamples	This_study	PredictionSamples			0	0	275.0715	77.29186	1	N	N	N	N	N
560	-27.704	153.1858	19/12/2017	PredictionSamples	This_study	PredictionSamples			0	0	256.2999	74.8059	1	N	N	N	N	N
561	-27.704	153.1861	19/12/2017	PredictionSamples	This_study	PredictionSamples			31	0	245.4617	49.83695	1	N	N	N	N	N
562	-27.704	153.1864	19/12/2017	PredictionSamples	This_study	PredictionSamples			54	0	237.8326	25.4588	1	N	N	N	N	N
563	-27.704	153.1867	19/12/2017	PredictionSamples	This_study	PredictionSamples			39	0	233.7268	1.475661	1	N	N	N	N	N
564	-27.704	153.1871	19/12/2017	PredictionSamples	This_study	PredictionSamples			28	0	218.6586	2.431923	1	N	N	N	N	N
565	-27.704	153.1874	19/12/2017	PredictionSamples	This_study	PredictionSamples			51	0	204.5692	22.89054	1	N	N	N	N	N
566	-27.704	153.1877	19/12/2017	PredictionSamples	This_study	PredictionSamples			58	0	192.792	50.63213	1	N	N	N	N	N
567	-27.704	153.188	19/12/2017	PredictionSamples	This_study	PredictionSamples			46	0	182.6968	77.29747	1	N	N	N	N	N
568	-27.704	153.1884	19/12/2017	PredictionSamples	This_study	PredictionSamples			56	0	171.8348	77.29785	1	N	N	N	N	N
569	-27.704	153.1887	19/12/2017	PredictionSamples	This_study	PredictionSamples			32	0	162.5665	71.30391	1	N	N	N	N	N
570	-27.704	153.189	19/12/2017	PredictionSamples	This_study	PredictionSamples			31	0	156.4442	62.10704	1	N	N	N	N	N
571	-27.704	153.1894	19/12/2017	PredictionSamples	This_study	PredictionSamples			51	0	147.5243	49.6428	1	N	N	N	N	N
572	-27.704	153.1897	19/12/2017	PredictionSamples	This_study	PredictionSamples			47	0	140.5278	39.86471	1	N	N	N	N	N
573	-27.704	153.19	19/12/2017	PredictionSamples	This_study	PredictionSamples			42	0	134.3268	31.49554	1	N	N	N	N	N
574	-27.704	153.1903	19/12/2017	PredictionSamples	This_study	PredictionSamples			0	0	120.0632	23.06498	1	N	N	N	N	N
575	-27.704	153.1913	19/12/2017	PredictionSamples	This_study	PredictionSamples			17	0	86.5199	7.270875	1	N	N	N	N	N
576	-27.704	153.1933	19/12/2017	PredictionSamples	This_study	PredictionSamples			0	0	122.9471	12.14161	1	N	N	N	N	N
577	-27.704	153.1936	19/12/2017	PredictionSamples	This_study	PredictionSamples			0	0	144.8019	6.516041	1	N	N	N	N	N
578	-27.704	153.1939	19/12/2017	PredictionSamples	This_study	PredictionSamples			48	0	169.0273	24.02464	1	N	N	N	N	N
579	-27.704	153.1943	19/12/2017	PredictionSamples	This_study	PredictionSamples			48	0	202.838	1.3559	1	N	N	N	N	N
580	-27.7043	153.1848	19/12/2017	PredictionSamples	This_study	PredictionSamples			0	0	336.2479	31.82769	1	N	N	N	N	N
581	-27.7043	153.1851	19/12/2017	PredictionSamples	This_study	PredictionSamples			0	0	319.042	43.89502	1	N	N	N	N	N
582	-27.7043	153.1854	19/12/2017	PredictionSamples	This_study	PredictionSamples			0	0	303.7498	43.89601	1	N	N	N	N	N
583	-27.7043	153.1858	19/12/2017	PredictionSamples	This_study	PredictionSamples			0	0	286.861	43.89723	1	N	N	N	N	N
584	-27.7043	153.1861	19/12/2017	PredictionSamples	This_study	PredictionSamples			27	0	277.2203	43.89805	1	N	N	N	N	N
585	-27.7043	153.1864	19/12/2017	PredictionSamples	This_study	PredictionSamples			44	0	270.4884	43.89881	1	N	N	N	N	N
586	-27.7043	153.1867	19/12/2017	PredictionSamples	This_study	PredictionSamples			44	0	266.8855	19.73744	1	N	N	N	N	N
587	-27.7043	153.1871	19/12/2017	PredictionSamples	This_study	PredictionSamples			48	0	247.5055	5.178655	1	N	N	N	N	N
588	-27.7043	153.1874	19/12/2017	PredictionSamples	This_study	PredictionSamples			52	0	235.1509	23.24735	1	N	N	N	N	N
589	-27.7043	153.1877	19/12/2017	PredictionSamples	This_study	PredictionSamples			52	0	223.5427	43.90125	1	N	N	N	N	N
590	-27.7043	153.188	19/12/2017	PredictionSamples	This_study	PredictionSamples			55	0	214.897	43.90162	1	N	N	N	N	N
591	-27.7043	153.1884	19/12/2017	PredictionSamples	This_study	PredictionSamples			58	0	203.4002	43.902	1	N	N	N	N	N
592	-27.7043	153.1887	19/12/2017	PredictionSamples	This_study	PredictionSamples			34	0	194.8316	43.9022	1	N	N	N	N	N
593	-27.7043	153.189	19/12/2017	PredictionSamples	This_study	PredictionSamples			32	0	188.974	43.90233	1	N	N	N	N	N
594	-27.7043	153.1894	19/12/2017	PredictionSamples	This_study	PredictionSamples			41	0	179.7041	43.9024	1	N	N	N	N	N
595	-27.7043	153.1897	19/12/2017	PredictionSamples	This_study	PredictionSamples			56	0	173.4183	43.90236	1	N	N	N	N	N
596	-27.7043	153.19	19/12/2017	PredictionSamples	This_study	PredictionSamples			46	0	163.8247	43.90225	1	N	N	N	N	N
597	-27.7043	153.1903	19/12/2017	PredictionSamples	This_study	PredictionSamples			42	0	149.9171	43.90207	1	N	N	N	N	N
598	-27.7043	153.1907	19/12/2017	PredictionSamples	This_study	PredictionSamples			0	0	139.2158	42.801	1	N	N	N	N	N
599	-27.7043	153.191	19/12/2017	PredictionSamples	This_study	PredictionSamples			0	0	130.2453	32.98045	1	N	N	N	N	N
600	-27.7043	153.1913	19/12/2017	PredictionSamples	This_study	PredictionSamples			53	0	116.825	25.09454	1	N	N	N	N	N
601	-27.7043	153.1926	19/12/2017	PredictionSamples	This_study	PredictionSamples			45	0	119.7166	3.047984	1	N	N	N	N	N
602	-27.7043	153.1929	19/12/2017	PredictionSamples	This_study	PredictionSamples			39	0	128.8478	7.583143	1	N	N	N	N	N
603	-27.7043	153.1933	19/12/2017	PredictionSamples	This_study	PredictionSamples			24	0	148.946	19.02457	1	N	N	N	N	N
604	-27.7043	153.1936	19/12/2017	PredictionSamples	This_study	PredictionSamples			27	0	167.4411	31.55754	1	N	N	N	N	N
605	-27.7043	153.1939	19/12/2017	PredictionSamples	This_study	PredictionSamples			23	0	188.7832	40.77897	1	N	N	N	N	N
606	-27.7043	153.1943	19/12/2017	PredictionSamples	This_study	PredictionSamples			23	0	220.2265	1.355896	1	N	N	N	N	N
607	-27.7046	153.1848	19/12/2017	PredictionSamples	This_study	PredictionSamples			0	0	363.1427	10.49811	1	N	N	N	N	N
608	-27.7046	153.1851	19/12/2017	PredictionSamples	This_study	PredictionSamples			17	0	347.2719	10.49917	1	N	N	N	N	N
609	-27.7046	153.1854	19/12/2017	PredictionSamples	This_study	PredictionSamples			17	0	333.2775	10.50017	1	N	N	N	N	N
610	-27.7046	153.1858	19/12/2017	PredictionSamples	This_study	PredictionSamples			16	0	317.9611	10.50138	1	N	N	N	N	N
611	-27.7046	153.1861	19/12/2017	PredictionSamples	This_study	PredictionSamples			22	0	309.2913	10.50221	1	N	N	N	N	N
612	-27.7046	153.1864	19/12/2017	PredictionSamples	This_study	PredictionSamples			34	0	303.2722	10.50296	1	N	N	N	N	N
613	-27.7046	153.1867	19/12/2017	PredictionSamples	This_study	PredictionSamples			39	0	295.958	10.50364	1	N	N	N	N	N
614	-27.7046	153.1871	19/12/2017	PredictionSamples	This_study	PredictionSamples			45	0	277.3386	10.50444	1	N	N	N	N	N
615	-27.7046	153.1874	19/12/2017	PredictionSamples	This_study	PredictionSamples			45	0	265.5672	10.50496	1	N	N	N	N	N
616	-27.7046	153.1877	19/12/2017	PredictionSamples	This_study	PredictionSamples			52	0	254.9202	10.5054	1	N	N	N	N	N
617	-27.7046	153.188	19/12/2017	PredictionSamples	This_study	PredictionSamples			53	0	247.2515	10.50577	1	N	N	N	N	N
618	-27.7046	153.1884	19/12/2017	PredictionSamples	This_study	PredictionSamples			60	0	234.7627	10.50615	1	N	N	N	N	N
619	-27.7046	153.1887	19/12/2017	PredictionSamples	This_study	PredictionSamples			53	0	227.379	10.50636	1	N	N	N	N	N
620	-27.7046	153.189	19/12/2017	PredictionSamples	This_study	PredictionSamples			34	0	221.5037	10.50649	1	N	N	N	N	N
621	-27.7046	153.1894	19/12/2017	PredictionSamples	This_study	PredictionSamples			35	0	211.7305	10.50655	1	N	N	N	N	N
622	-27.7046	153.1897	19/12/2017	PredictionSamples	This_study	PredictionSamples			56	0	206.1473	10.50651	1	N	N	N	N	N
623	-27.7046	153.19	19/12/2017	PredictionSamples	This_study	PredictionSamples			57	0	192.6366	10.5064	1	N	N	N	N	N
624	-27.7046	153.1903	19/12/2017	PredictionSamples	This_study	PredictionSamples			0	0	180.9571	10.50622	1	N	N	N	N	N
625	-27.7046	153.1907	19/12/2017	PredictionSamples	This_study	PredictionSamples			0	0	172.1895	10.50587	1	N	N	N	N	N
626	-27.7046	153.191	19/12/2017	PredictionSamples	This_study	PredictionSamples			0	0	159.1748	10.50552	1	N	N	N	N	N
627	-27.7046	153.1913	19/12/2017	PredictionSamples	This_study	PredictionSamples			0	0	148.3942	10.5051	1	N	N	N	N	N
628	-27.7046	153.1916	19/12/2017	PredictionSamples	This_study	PredictionSamples			53	0	141.8961	10.50461	1	N	N	N	N	N
629	-27.7046	153.192	19/12/2017	PredictionSamples	This_study	PredictionSamples			56	0	142.1633	10.50384	1	N	N	N	N	N
630	-27.7046	153.1923	19/12/2017	PredictionSamples	This_study	PredictionSamples			30	0	147.7104	10.50318	1	N	N	N	N	N
631	-27.7046	153.1926	19/12/2017	PredictionSamples	This_study	PredictionSamples			0	0	152.4514	10.50244	1	N	N	N	N	N
632	-27.7046	153.1929	19/12/2017	PredictionSamples	This_study	PredictionSamples			0	0	159.7219	10.50164	1	N	N	N	N	N
633	-27.7046	153.1933	19/12/2017	PredictionSamples	This_study	PredictionSamples			0	0	176.8081	10.50045	1	N	N	N	N	N
634	-27.7046	153.1936	19/12/2017	PredictionSamples	This_study	PredictionSamples			0	0	193.173	10.49949	1	N	N	N	N	N
635	-27.7046	153.1939	19/12/2017	PredictionSamples	This_study	PredictionSamples			0	0	211.9396	10.49846	1	N	N	N	N	N
636	-27.7046	153.1943	19/12/2017	PredictionSamples	This_study	PredictionSamples			0	0	240.3725	1.355892	1	N	N	N	N	N
