# Supplementary material for: Using virtual reality and thermal imagery to improve statistical modelling of vulnerable and protected species
Source: PLoS One. 2019 Dec 11;14(12):e0217809. doi: 10.1371/journal.pone.0217809 (PMC6905580; doi:10.1371/journal.pone.0217809)
Supplement: S2 File — Script and data files needed to run the observation-only, expert-elicitation and combined models in R statistical software. (ZIP) [file pone.0217809.s005.zip › Koala_Script_PLoSONE.R]

## 15-May-2019, Grace Heron, Catherine Leigh 
## Script for Leigh et al. "Using virtual reality and thermal imagery to improve 
##                         statistical modelling of vulnerable and protected species"


## Packages
library(tidyverse)
library(broom)
library(caret)
library(Metrics)
library(knitr)
library(magrittr)
library(mgcv)


## ----------------------------------------------------- ##
##   1. Read In, Centre & Scale and Tidy All Data        ##
## ----------------------------------------------------- ##

## Read in all the data
All_data <- read_csv("AllKoalaData.csv") 

## Observation data from ground surveys only (G)
g_data <- filter(All_data, Gmodel == 'Y')

## Observation data from ground + thermal-imagery surveys combined (GT)
gt_data <- filter(All_data, GTmodel == 'Y')

## Expert Elicitation Data
expert_data <- filter(All_data, Emodel == 'Y')

## Observation data with confidence >=0.9 from thermal-imagery surveys only
t_highconf <- filter(All_data, TestSet == 'Y')

## Prediction Grid Data
prediction_samples <- filter(All_data, Type == 'PredictionSamples')

## Function to centre and scale datasets
koala_scale <- function(obs, preds){
  obs_mean <- mean(obs, na.rm = TRUE)
  obs_SD <- sd(obs, na.rm = TRUE)
  preds <- (preds - obs_mean)/obs_SD
  return(preds)
}

## Scale combined ground and thermal survey data
gt_data$Latitude  <- koala_scale(g_data$Latitude, gt_data$Latitude)
gt_data$Longitude <- koala_scale(g_data$Longitude, gt_data$Longitude)
gt_data$FPC       <- koala_scale(g_data$FPC, gt_data$FPC)
gt_data$REV       <- koala_scale(g_data$REV, gt_data$REV)
gt_data$Path      <- koala_scale(g_data$Path, gt_data$Path)
gt_data$Water     <- koala_scale(g_data$Water, gt_data$Water)

## Scale expert elicitation data
expert_data$Latitude  <- koala_scale(g_data$Latitude, expert_data$Latitude)
expert_data$Longitude <- koala_scale(g_data$Longitude, expert_data$Longitude)
expert_data$FPC       <- koala_scale(g_data$FPC, expert_data$FPC)
expert_data$REV       <- koala_scale(g_data$REV, expert_data$REV)
expert_data$Path      <- koala_scale(g_data$Path, expert_data$Path)
expert_data$Water     <- koala_scale(g_data$Water, expert_data$Water)

## Scale high-confidence thermal data
t_highconf$Latitude  <- koala_scale(g_data$Latitude, t_highconf$Latitude)
t_highconf$Longitude <- koala_scale(g_data$Longitude, t_highconf$Longitude)
t_highconf$FPC       <- koala_scale(g_data$FPC, t_highconf$FPC)
t_highconf$REV       <- koala_scale(g_data$REV, t_highconf$REV)
t_highconf$Path      <- koala_scale(g_data$Path, t_highconf$Path)
t_highconf$Water     <- koala_scale(g_data$Water, t_highconf$Water)

## Scale prediction grid data
prediction_samples$Latitude  <- koala_scale(g_data$Latitude, prediction_samples$Latitude)
prediction_samples$Longitude <- koala_scale(g_data$Longitude, prediction_samples$Longitude)
prediction_samples$FPC       <- koala_scale(g_data$FPC, prediction_samples$FPC)
prediction_samples$REV       <- koala_scale(g_data$REV, prediction_samples$REV)
prediction_samples$Path      <- koala_scale(g_data$Path, prediction_samples$Path)
prediction_samples$Water     <- koala_scale(g_data$Water, prediction_samples$Water)

## Scale ground survey observations (THIS MUST BE LAST) 
g_data$Latitude  <- koala_scale(g_data$Latitude, g_data$Latitude)
g_data$Longitude <- koala_scale(g_data$Longitude, g_data$Longitude)
g_data$FPC       <- koala_scale(g_data$FPC, g_data$FPC)
g_data$REV       <- koala_scale(g_data$REV, g_data$REV)
g_data$Path      <- koala_scale(g_data$Path, g_data$Path)
g_data$Water     <- koala_scale(g_data$Water, g_data$Water)


## ------------------------------------------------------------ ##
##          2. Fit P-A observation model        (G data)        ##
## ------------------------------------------------------------ ##


## Ground (G) data model:
G_glm <- glm(data=g_data,
                   family=quasibinomial(link="logit"),
                   weights = as.numeric(Weight),
                   formula = k_obs ~ FPC + REV + Water + Path + Latitude + Longitude)
summary(G_glm)

## Use this model to predict high-confidence thermal observations
PredT_g <- predict(G_glm, newdata = t_highconf, type='response') 
threshold <- 0.4
predictedT_g <- ifelse(PredT_g >= threshold, 1, 0) #rounded predictions

## classification error and RMSE
actualT_g <- t_highconf$k_obs
confusionMatrix(data = factor(predictedT_g),
                    reference = factor(actualT_g), positive = '1')
rmse(as.numeric(actualT_g), predictedT_g)

  
## ------------------------------------------------------------ ##
##          3. Fit P-A observation model       (GT data)        ##
## ------------------------------------------------------------ ##
  
## Ground+Thermal (GT) data model:
GT_glm <- glm(data=gt_data,
                     family=quasibinomial(link="logit"),
                     weights = as.numeric(Weight),
                     formula = k_obs ~ FPC + REV + Water + Path + Latitude + Longitude)
summary(GT_glm)
  
## LOOCV - using high-confidence thermal-survey observations as test set
Nk <- nrow(t_highconf)
expected_logisticT <- rep(NA, Nk)
raw_predictT <- rep(NA, Nk)

for (i in 1:nrow(t_highconf)){
      # Train-test splitting
      j = which(gt_data$`Location code` == t_highconf$`Location code`[i])
      training_set_logistic <- gt_data[-j,]
      testing_set_logistic <- gt_data[j,]
      
      # Fitting
      training_model_logistic <- glm(family=quasibinomial(link="logit"),
                                     weights = Weight,
                                     formula = k_obs ~  REV+FPC+Path+Water+Latitude+Longitude 
                                     ,
                                     data=training_set_logistic)
      
      # Predict results
      raw_predictT[i] <- predict(training_model_logistic,
                                 newdata = testing_set_logistic,
                                 type='response') 
}
    
threshold <- 0.4
expected_logisticT <- ifelse(raw_predictT >= threshold, 1, 0) #rounded predictions

## classification error and RMSE
compare_training_logisticT <- cbind(t_highconf, raw = raw_predictT, predicted = expected_logisticT) 
actualT_gt <- compare_training_logisticT$k_obs 
predictedT_gt <- compare_training_logisticT$predicted 
with(compare_training_logisticT,
       confusionMatrix(data = factor(predictedT_gt),
                       reference = factor(actualT_gt), positive = '1')) 
rmse(as.numeric(actualT_gt), predictedT_gt) 

  
  
## ------------------------------------------------------------ ##
##          4. Fit Expert elicitation model                     ##
## ------------------------------------------------------------ ##

expert_data %<>% 
  mutate(p.suit = 
           case_when(
             k_obs == 0 ~ .Machine$double.eps*100,
             k_obs == 1 ~ 1 - .Machine$double.eps*100,
             TRUE ~ k_obs),
         expert = factor(expert))

make_certainty <- function(x, scores){
  # x is numeric with values 1, 2, 3
  # scores is the mapping from 1, 2, 3 to numbers in (0,1)
  return(scores[x])
}

expert_data <- mutate(expert_data,
                        Weight = make_certainty(Weight, c(0.5,0.75,1.0)))

## Specify model with a random effect to the mgcv for each expert
formula.re = as.formula("p.suit ~ FPC + REV + Water + Path + Latitude + Longitude + s(expert, bs='re')")
e_mgcv.re    <- gam(data=expert_data, family=betar(link="logit"),
                          weights = Weight, formula=formula.re)

tidy.gam <- function(mod){
  ## Function to tidy the GAM model as a summary table 
  tab <- summary(mod)$p.table
  tab %>%
    as_tibble %>%
    mutate(term = row.names(tab), component = "mean") %>%
    dplyr::select(component, 
                  term, 
                  estimate = Estimate,
                  std.error = `Std. Error`,
                  statistic = `z value`,
                  p.value = `Pr(>|z|)`) %>%
    mutate(component = "mean") %>%
    bind_rows(tibble(component = "precision",
                     term = "(phi)",
                     estimate = parse_number(mod$family$family))) %>%
    return 
}

summaries <- list(`mgcv.re` = e_mgcv.re) %>%
  map_df(~tidy(.x), .id="Model") %>%        # stacks models
  dplyr::filter(component == "mean") %>%    # removes phi row
  mutate(summary = sprintf("%.3f (%.3f)", estimate, std.error)) %>% # adds a summary column 
  dplyr::select(Model, Term = term, summary) %>%    # selects just the model, term and summary column
  mutate(Term = gsub(x = Term, pattern = "[[:punct:]]", replacement = " "),
         Term = gsub(x = Term, pattern="(^ | $)", replacement = "")) %>%     # tidies
  spread(Model, summary)   # rearranges for models as columns not stacked rows


## ------------------------------------------------------------ ##
##          5. Fit combined model  (G+E)                        ##
## ------------------------------------------------------------ ##

G_E <- list(`Logistic` = G_glm,
                  `Beta` = e_mgcv.re) %>%
  map(~mutate(tidy(.x), n = .x$df.residual )) %>%
  bind_rows(.id="Model") %>% # stack obs and expert rows
  dplyr::select(-component) %>% # tidy up columns 
  filter(term != "(phi)") %>%
  dplyr::select(Model, term, estimate, std.error, n)  %>%
  group_by(term) %>%
  mutate(w = std.error^{-2}) %>% # magic starts here
  dplyr::summarise(estimate = weighted.mean(estimate, w), # where the equation occurs 
                   std.error = sqrt(1/sum(w)),
                   n = sum(n)) %>%
  mutate(Model = "G_E")
G_E

## Use this model to predict high-confidence thermal-identified presences
t_highconf_ID <- mutate(t_highconf, ID = rownames(t_highconf))
t_highconf_ID %<>%
 gather(term, value, -ID) %>%
 inner_join(G_E) %>%
 mutate(value = parse_number(value)) %>%
 mutate(contribution = estimate*value) %>%
 group_by(ID) %>%
 dplyr::summarise(xb = sum(contribution)) %>%
 mutate(xb = xb + as.numeric(G_E[1,"estimate"]),
         GE = boot::inv.logit(xb)) %>% #
 inner_join(t_highconf_ID)
PredT_ge <- t_highconf_ID$GE 

threshold <- 0.4
predictedT_ge <- ifelse(PredT_ge >= threshold, 1, 0) #rounded predictions

## classification error and RMSE  
actualT_ge <- t_highconf_ID$k_obs
confusionMatrix(data = factor(predictedT_ge),
                reference = factor(actualT_ge), positive = '1')
rmse(as.numeric(actualT_ge), predictedT_ge)


## ------------------------------------------------------------ ##
##          6. Fit combined model  (GT+E)                       ##
## ------------------------------------------------------------ ##

GT_E <- list(`Logistic` = GT_glm,
            `Beta` = e_mgcv.re) %>%
  map(~mutate(tidy(.x), n = .x$df.residual )) %>%
  bind_rows(.id="Model") %>% # stack obs and expert rows
  dplyr::select(-component) %>% # tidy up columns 
  filter(term != "(phi)") %>%
  dplyr::select(Model, term, estimate, std.error, n)  %>%
  group_by(term) %>%
  mutate(w = std.error^{-2}) %>% # magic starts here
  dplyr::summarise(estimate = weighted.mean(estimate, w), # where the equation occurs 
                   std.error = sqrt(1/sum(w)),
                   n = sum(n)) %>%
  mutate(Model = "GT_E")
GT_E

## LOOCV for GT_E model - using high-confidence thermal observations as test set
Nk <- nrow(t_highconf)
expected_combinedT <- rep(NA, Nk)
raw_predict_combinedT <- rep(NA, Nk)

for (i in 1:nrow(t_highconf)){
  # Train-test splitting
  j = which(gt_data$`Location code` == t_highconf$`Location code`[i])
  training_set_combined <- gt_data[-j,]
  testing_set_combined <- gt_data[j,]
  
  # Fitting
  training_model_combined <- glm(family=quasibinomial(link="logit"),
                                 weights = Weight,
                                 formula = k_obs ~  REV+FPC+Path+Water+Latitude+Longitude 
                                 ,
                                 data=training_set_combined)
  #make the new combined model 
  combined_LOOCV <- list(`Logistic` = training_model_combined,
                         `Beta` = e_mgcv.re) %>%
    map(~mutate(tidy(.x), n = .x$df.residual )) %>%
    bind_rows(.id="Model") %>% # stack obs and expert rows
    dplyr::select(-component) %>% # tidy up columns 
    filter(term != "(phi)") %>%
    dplyr::select(Model, term, estimate, std.error, n)  %>%
    group_by(term) %>%
    mutate(w = std.error^{-2}) %>% # magic starts here
    dplyr::summarise(estimate = weighted.mean(estimate, w), # where the equation occurs 
                     std.error = sqrt(1/sum(w)),
                     n = sum(n)) %>%
    mutate(Model = "Combined_LOOCV")
  
  # Predict results 
  testing_set_combined %<>%
    gather(term, value, -`Location code`) %>%
    inner_join(combined_LOOCV) %>%
    mutate(value = parse_number(value)) %>%
    mutate(contribution = estimate*value) %>%
    group_by(`Location code`) %>%
    dplyr::summarise(xb = sum(contribution)) %>%
    mutate(xb = xb + as.numeric(combined_LOOCV[1,"estimate"]),
           Combined_LOOCV = boot::inv.logit(xb)) %>% #
    inner_join(testing_set_combined)
  
  raw_predict_combinedT[i] <- testing_set_combined$Combined_LOOCV 
}

threshold <- 0.4
expected_combinedT <- ifelse(raw_predict_combinedT >= threshold, 1, 0) #rounded predictions

## confusion matrix and RMSE
actualT_gte <- t_highconf$k_obs
predictedT_gte = expected_combinedT 
confusionMatrix(data = factor(predictedT_gte),
                reference = factor(actualT_gte), positive = '1') 
rmse(as.numeric(actualT_gte), predictedT_gte)


## ------------------------------------------------------------ ##
##          7. Plot results and Fit prediction grid             ##
## ------------------------------------------------------------ ##

## Plot parameter estimates for each model and covariate
list(`G` = (G_glm),
     `GT` = (GT_glm)) %>%
  map(~tidy(.x) %>%
        mutate(n = .x$df.residual)) %>%
  bind_rows(.id="Model") %>%
  bind_rows(G_E) %>%
  bind_rows(.id="Model") %>%
  bind_rows(GT_E) %>%
  mutate(L = estimate + qt(0.025, df = n)*std.error,
         U = estimate + qt(0.975, df = n)*std.error) %>%
  filter(!(term %in% c("(Intercept)", "(phi)"))) %>%
  ggplot(data=., aes(x=Model, y=estimate)) +
  geom_pointrange(aes(ymin=L, ymax=U),
                  position = position_dodge(width = 0.5)) +
  facet_wrap( ~ term, 
              scales = "free_x", 
              labeller = as_labeller( c(REV = "REV", 
                                        Path = "Distance to path",
                                        Water = "Distance to fresh water", 
                                        Latitude = "Latitude",
                                        Longitude = "Longitude",
                                        FPC = "FPC"))) +
  coord_flip() +
  geom_hline(yintercept = 0, lty=2) +
  ylab("Parameter estimate")+
  theme_bw() +
  theme(legend.position="bottom")


## Plot prediction grids
## Add the predictions from the G and GT models
prediction_samples %<>%
  mutate(`G` = predict.glm(object = G_glm,
                             newdata=., 
                             type = "response"))
prediction_samples %<>%
  mutate(`GT` = predict.glm(object = GT_glm,
                             newdata=., 
                             type = "response"))

## Add the predictions from combining G and E models together
prediction_samples %<>%
  gather(term, value, -`Location code`) %>%
  inner_join(G_E) %>%
  mutate(value = parse_number(value)) %>%
  mutate(contribution = estimate*value) %>%
  group_by(`Location code`) %>%
  dplyr::summarise(xb = sum(contribution)) %>%
  mutate(xb = xb + as.numeric(G_E[1,"estimate"]),
         `G_E`= boot::inv.logit(xb)) %>% 
  inner_join(prediction_samples)

## Add the predictions from combining GT and E models together
prediction_samples %<>%
  gather(term, value, -`Location code`) %>%
  inner_join(GT_E) %>%
  mutate(value = parse_number(value)) %>%
  mutate(contribution = estimate*value) %>%
  group_by(`Location code`) %>%
  dplyr::summarise(xb2 = sum(contribution)) %>%
  mutate(xb2 = xb2 + as.numeric(GT_E[1,"estimate"]),
         `GT_E`= boot::inv.logit(xb2)) %>% 
  inner_join(prediction_samples)

## Water background
the_land <- dplyr::select(prediction_samples, Lat = Latitude, Lon = Longitude )
the_water <- the_land %>% complete(Lat, Lon) %>% anti_join(the_land)

## Visualise the result
prediction_samples %>%
  dplyr::select(Lat = Latitude, Lon = Longitude, `G`, `GT`, `G_E`, `GT_E`) %>%
  gather(Model, Prediction, -c(Lat, Lon)) %>% 
  ggplot(data=., aes(x=Lon, y=Lat)) +
  geom_tile(aes(fill = Prediction)) +
  facet_wrap(~Model) +
  #facet_grid(cols = vars(Model)) +
  coord_fixed(ratio = 0.45) +
  theme_bw() +
  scale_fill_gradient(low="lightblue", high="darkblue", limits=c(0,1)) +
  theme(legend.position = "bottom", 
        legend.text=element_text(),
        axis.text.x=element_blank(),
        axis.ticks.x=element_blank(),
        axis.text.y=element_blank(),
        axis.ticks.y=element_blank()) +
  labs(x="Longitude", y="Latitude") +
  geom_tile(data = the_water, fill="white")
 
